# Supplementary material for: In-depth study of tomato and weed viromes reveals undiscovered plant virus diversity in an agroecosystem
Source: Microbiome. 2023 Mar 28;11:60. doi: 10.1186/s40168-023-01500-6 (PMC10042675; doi:10.1186/s40168-023-01500-6)
Supplement: Supplementary file 8 — Additional file 7: (Data Source): Supplementary Table 11-22. Summary of all results from the DnaSP v. 6 analyses. [file 40168_2023_1500_MOESM7_ESM.xlsx]

## Sheet: S. Table 11 STV
Virus	Population set	n	no. of polymorphic sites	number of mutations	ave. no. of nucleotide differences (k)	nucleotide diversity (π)												Window	Midpoint	Pi	Theta	S
STV	stv_st	16	68	68	26.242	0.00787												1-100	50	0	0	0
	stv_at	6	53	53	21.667	0.0065												6-105	55	0	0	0
	overall	22	70	70	24.641	0.00739												11-110	60	0	0	0
																		16-115	65	0	0	0
																		21-120	70	0	0	0
																		26-125	75	0	0	0
																		31-130	80	0	0	0
																		36-135	85	0	0	0
																		41-140	90	0	0	0
																		46-145	95	0	0	0
																		51-150	100	0	0	0
																		56-155	105	0	0	0
																		61-160	110	0.00466	0.00222	1
																		66-165	115	0.00466	0.00222	1
																		71-170	120	0.00466	0.00222	1
																		76-175	125	0.00505	0.00445	2
																		81-180	130	0.00505	0.00445	2
																		86-185	135	0.00505	0.00445	2
																		91-190	140	0.00544	0.00667	3
																		96-195	145	0.00584	0.00889	4
																		101-200	150	0.01037	0.01111	5
																		106-205	155	0.01037	0.01111	5
																		111-210	160	0.01037	0.01111	5
																		116-215	165	0.01037	0.01111	5
																		121-220	170	0.01037	0.01111	5
																		126-225	175	0.01037	0.01111	5
																		131-230	180	0.01076	0.01334	6
																		136-235	185	0.01076	0.01334	6
																		141-240	190	0.01346	0.01556	7
																		146-245	195	0.01346	0.01556	7
																		151-250	200	0.01346	0.01556	7
																		156-255	205	0.01346	0.01556	7
																		161-260	210	0.0088	0.01334	6
																		166-265	215	0.01304	0.01556	7
																		171-270	220	0.01304	0.01556	7
																		176-275	225	0.01718	0.01556	7
																		181-280	230	0.01718	0.01556	7
																		186-285	235	0.01718	0.01556	7
																		191-290	240	0.01678	0.01334	6
																		196-295	245	0.01639	0.01111	5
																		201-300	250	0.01186	0.00889	4
																		206-305	255	0.01625	0.01111	5
																		211-310	260	0.01664	0.01334	6
																		216-315	265	0.01664	0.01334	6
																		221-320	270	0.01664	0.01334	6
																		226-325	275	0.01664	0.01334	6
																		231-330	280	0.01625	0.01111	5
																		236-335	285	0.01625	0.01111	5
																		241-340	290	0.01355	0.00889	4
																		246-345	295	0.01355	0.00889	4
																		251-350	300	0.01355	0.00889	4
																		256-355	305	0.01355	0.00889	4
																		261-360	310	0.01355	0.00889	4
																		266-365	315	0.00932	0.00667	3
																		271-370	320	0.00932	0.00667	3
																		276-375	325	0.00518	0.00667	3
																		281-380	330	0.00518	0.00667	3
																		286-385	335	0.00518	0.00667	3
																		291-390	340	0.00518	0.00667	3
																		296-395	345	0.00518	0.00667	3
																		301-400	350	0.00518	0.00667	3
																		306-405	355	0.00078	0.00445	2
																		311-410	360	0.00039	0.00222	1
																		316-415	365	0.00039	0.00222	1
																		321-420	370	0.00039	0.00222	1
																		326-425	375	0.00039	0.00222	1
																		331-430	380	0.00039	0.00222	1
																		336-435	385	0.00078	0.00445	2
																		341-440	390	0.00078	0.00445	2
																		346-445	395	0.00118	0.00667	3
																		351-450	400	0.00118	0.00667	3
																		356-455	405	0.00118	0.00667	3
																		361-460	410	0.00118	0.00667	3
																		366-465	415	0.00118	0.00667	3
																		371-470	420	0.00118	0.00667	3
																		376-475	425	0.00078	0.00445	2
																		381-480	430	0.00118	0.00667	3
																		386-485	435	0.00118	0.00667	3
																		391-490	440	0.00118	0.00667	3
																		396-495	445	0.00571	0.00889	4
																		401-500	450	0.00571	0.00889	4
																		406-505	455	0.00571	0.00889	4
																		411-510	460	0.0061	0.01111	5
																		416-515	465	0.0061	0.01111	5
																		421-520	470	0.0061	0.01111	5
																		426-525	475	0.0061	0.01111	5
																		431-530	480	0.00649	0.01334	6
																		436-535	485	0.0061	0.01111	5
																		441-540	490	0.0061	0.01111	5
																		446-545	495	0.00571	0.00889	4
																		451-550	500	0.0061	0.01111	5
																		456-555	505	0.0061	0.01111	5
																		461-560	510	0.01034	0.01334	6
																		466-565	515	0.01034	0.01334	6
																		471-570	520	0.01034	0.01334	6
																		476-575	525	0.01034	0.01334	6
																		481-580	530	0.00995	0.01111	5
																		486-585	535	0.00995	0.01111	5
																		491-590	540	0.00995	0.01111	5
																		496-595	545	0.00541	0.00889	4
																		501-600	550	0.00541	0.00889	4
																		506-605	555	0.00541	0.00889	4
																		511-610	560	0.00502	0.00667	3
																		516-615	565	0.00502	0.00667	3
																		521-620	570	0.00889	0.00889	4
																		526-625	575	0.01277	0.01111	5
																		531-630	580	0.01238	0.00889	4
																		536-635	585	0.01277	0.01111	5
																		541-640	590	0.01277	0.01111	5
																		546-645	595	0.01277	0.01111	5
																		551-650	600	0.01238	0.00889	4
																		556-655	605	0.01351	0.01111	5
																		561-660	610	0.00927	0.00889	4
																		566-665	615	0.00927	0.00889	4
																		571-670	620	0.01333	0.01111	5
																		576-675	625	0.01333	0.01111	5
																		581-680	630	0.01333	0.01111	5
																		586-685	635	0.01333	0.01111	5
																		591-690	640	0.01333	0.01111	5
																		596-695	645	0.01333	0.01111	5
																		601-700	650	0.01333	0.01111	5
																		606-705	655	0.01333	0.01111	5
																		611-710	660	0.01333	0.01111	5
																		616-715	665	0.01333	0.01111	5
																		621-720	670	0.00946	0.00889	4
																		626-725	675	0.00558	0.00667	3
																		631-730	680	0.00558	0.00667	3
																		636-735	685	0.00709	0.00889	4
																		641-740	690	0.00709	0.00889	4
																		646-745	695	0.00709	0.00889	4
																		651-750	700	0.00822	0.01111	5
																		656-755	705	0.00709	0.00889	4
																		661-760	710	0.00709	0.00889	4
																		666-765	715	0.00709	0.00889	4
																		671-770	720	0.00303	0.00667	3
																		676-775	725	0.00303	0.00667	3
																		681-780	730	0.00342	0.00889	4
																		686-785	735	0.00342	0.00889	4
																		691-790	740	0.00342	0.00889	4
																		696-795	745	0.00342	0.00889	4
																		701-800	750	0.00795	0.01111	5
																		706-805	755	0.00795	0.01111	5
																		711-810	760	0.00795	0.01111	5
																		716-815	765	0.00795	0.01111	5
																		721-820	770	0.00795	0.01111	5
																		726-825	775	0.00795	0.01111	5
																		731-830	780	0.00795	0.01111	5
																		736-835	785	0.00605	0.00667	3
																		741-840	790	0.00605	0.00667	3
																		746-845	795	0.00605	0.00667	3
																		751-850	800	0.00493	0.00445	2
																		756-855	805	0.00532	0.00667	3
																		761-860	810	0.00571	0.00889	4
																		766-865	815	0.00571	0.00889	4
																		771-870	820	0.00571	0.00889	4
																		776-875	825	0.00571	0.00889	4
																		781-880	830	0.00532	0.00667	3
																		786-885	835	0.00571	0.00889	4
																		791-890	840	0.00571	0.00889	4
																		796-895	845	0.00571	0.00889	4
																		801-900	850	0.00584	0.00889	4
																		806-905	855	0.00584	0.00889	4
																		811-910	860	0.00584	0.00889	4
																		816-915	865	0.00584	0.00889	4
																		821-920	870	0.00584	0.00889	4
																		826-925	875	0.00623	0.01111	5
																		831-930	880	0.00623	0.01111	5
																		836-935	885	0.00623	0.01111	5
																		841-940	890	0.00623	0.01111	5
																		846-945	895	0.00623	0.01111	5
																		851-950	900	0.00623	0.01111	5
																		856-955	905	0.00584	0.00889	4
																		861-960	910	0.00544	0.00667	3
																		866-965	915	0.00544	0.00667	3
																		871-970	920	0.00544	0.00667	3
																		876-975	925	0.00544	0.00667	3
																		881-980	930	0.00544	0.00667	3
																		886-985	935	0.00505	0.00445	2
																		891-990	940	0.00505	0.00445	2
																		896-995	945	0.00505	0.00445	2
																		901-1000	950	0.00039	0.00222	1
																		906-1005	955	0.00039	0.00222	1
																		911-1010	960	0.00039	0.00222	1
																		916-1015	965	0.00406	0.00445	2
																		921-1020	970	0.00406	0.00445	2
																		926-1025	975	0.00406	0.00445	2
																		931-1030	980	0.00406	0.00445	2
																		936-1035	985	0.00406	0.00445	2
																		941-1040	990	0.00406	0.00445	2
																		946-1045	995	0.00406	0.00445	2
																		951-1050	1000	0.00406	0.00445	2
																		956-1055	1005	0.00406	0.00445	2
																		961-1060	1010	0.00406	0.00445	2
																		966-1065	1015	0.00406	0.00445	2
																		971-1070	1020	0.00406	0.00445	2
																		976-1075	1025	0.00406	0.00445	2
																		981-1080	1030	0.00406	0.00445	2
																		986-1085	1035	0.00406	0.00445	2
																		991-1090	1040	0.00445	0.00667	3
																		996-1095	1045	0.00445	0.00667	3
																		1001-1100	1050	0.00445	0.00667	3
																		1006-1105	1055	0.00445	0.00667	3
																		1011-1110	1060	0.00445	0.00667	3
																		1016-1115	1065	0.00078	0.00445	2
																		1021-1120	1070	0.00078	0.00445	2
																		1026-1125	1075	0.00039	0.00222	1
																		1031-1130	1080	0.00039	0.00222	1
																		1036-1135	1085	0.00039	0.00222	1
																		1041-1140	1090	0.00039	0.00222	1
																		1046-1145	1095	0.00039	0.00222	1
																		1051-1150	1100	0.00039	0.00222	1
																		1056-1155	1105	0.00039	0.00222	1
																		1061-1160	1110	0.00039	0.00222	1
																		1066-1165	1115	0.00116	0.00445	2
																		1071-1170	1120	0.00116	0.00445	2
																		1076-1175	1125	0.00116	0.00445	2
																		1081-1180	1130	0.00116	0.00445	2
																		1086-1185	1135	0.00116	0.00445	2
																		1091-1190	1140	0.00077	0.00222	1
																		1096-1195	1145	0.00077	0.00222	1
																		1101-1200	1150	0.00116	0.00445	2
																		1106-1205	1155	0.00116	0.00445	2
																		1111-1210	1160	0.00116	0.00445	2
																		1116-1215	1165	0.00116	0.00445	2
																		1121-1220	1170	0.00116	0.00445	2
																		1126-1225	1175	0.00116	0.00445	2
																		1131-1230	1180	0.00116	0.00445	2
																		1136-1235	1185	0.00155	0.00667	3
																		1141-1240	1190	0.00155	0.00667	3
																		1146-1245	1195	0.00155	0.00667	3
																		1151-1250	1200	0.00155	0.00667	3
																		1156-1255	1205	0.00155	0.00667	3
																		1161-1260	1210	0.00155	0.00667	3
																		1166-1268	1215	0.00078	0.00445	2
																		1171-1273	1220	0.00118	0.00667	3
																		1176-1278	1225	0.00118	0.00667	3
																		1181-1283	1230	0.00118	0.00667	3
																		1186-1288	1235	0.00118	0.00667	3
																		1191-1293	1240	0.00118	0.00667	3
																		1196-1298	1245	0.00118	0.00667	3
																		1201-1303	1250	0.00518	0.00667	3
																		1206-1308	1255	0.00518	0.00667	3
																		1211-1313	1260	0.00557	0.00889	4
																		1216-1318	1268	0.00557	0.00889	4
																		1221-1323	1273	0.0098	0.01111	5
																		1226-1328	1278	0.0098	0.01111	5
																		1231-1333	1283	0.0098	0.01111	5
																		1236-1338	1288	0.00941	0.00889	4
																		1241-1343	1293	0.00941	0.00889	4
																		1246-1348	1298	0.00941	0.00889	4
																		1251-1353	1303	0.0098	0.01111	5
																		1256-1358	1308	0.0098	0.01111	5
																		1261-1363	1313	0.0102	0.01334	6
																		1269-1368	1318	0.0102	0.01334	6
																		1274-1373	1323	0.0098	0.01111	5
																		1279-1378	1328	0.0098	0.01111	5
																		1284-1383	1333	0.0098	0.01111	5
																		1289-1388	1338	0.0098	0.01111	5
																		1294-1393	1343	0.0098	0.01111	5
																		1299-1398	1348	0.0098	0.01111	5
																		1304-1403	1353	0.00541	0.00889	4
																		1309-1408	1358	0.00541	0.00889	4
																		1314-1413	1363	0.00502	0.00667	3
																		1319-1418	1368	0.00502	0.00667	3
																		1324-1423	1373	0.00078	0.00445	2
																		1329-1428	1378	0.00078	0.00445	2
																		1334-1433	1383	0.00078	0.00445	2
																		1339-1438	1388	0.00078	0.00445	2
																		1344-1443	1393	0.00078	0.00445	2
																		1349-1448	1398	0.00078	0.00445	2
																		1354-1453	1403	0.00039	0.00222	1
																		1359-1458	1408	0.00039	0.00222	1
																		1364-1463	1413	0	0	0
																		1369-1468	1418	0	0	0
																		1374-1473	1423	0.00478	0.00445	2
																		1379-1478	1428	0.00905	0.00889	4
																		1384-1483	1433	0.00905	0.00889	4
																		1389-1488	1438	0.01358	0.01111	5
																		1394-1493	1443	0.01539	0.01334	6
																		1399-1498	1448	0.01539	0.01334	6
																		1404-1503	1453	0.01539	0.01334	6
																		1409-1508	1458	0.01578	0.01556	7
																		1414-1513	1463	0.01617	0.01778	8
																		1419-1518	1468	0.01617	0.01778	8
																		1424-1523	1473	0.01617	0.01778	8
																		1429-1528	1478	0.01617	0.01778	8
																		1434-1533	1483	0.01617	0.01778	8
																		1439-1538	1488	0.01914	0.02	9
																		1444-1543	1493	0.01914	0.02	9
																		1449-1548	1498	0.01914	0.02	9
																		1454-1553	1503	0.01992	0.02445	11
																		1459-1558	1508	0.01992	0.02445	11
																		1464-1563	1513	0.01992	0.02445	11
																		1469-1568	1518	0.02497	0.02889	13
																		1474-1573	1523	0.02019	0.02445	11
																		1479-1578	1528	0.01592	0.02	9
																		1484-1583	1533	0.01592	0.02	9
																		1489-1588	1538	0.01139	0.01778	8
																		1494-1593	1543	0.00958	0.01556	7
																		1499-1598	1548	0.00958	0.01556	7
																		1504-1603	1553	0.00958	0.01556	7
																		1509-1608	1558	0.00919	0.01334	6
																		1514-1613	1563	0.0088	0.01111	5
																		1519-1618	1568	0.0088	0.01111	5
																		1524-1623	1573	0.0088	0.01111	5
																		1529-1628	1578	0.0088	0.01111	5
																		1534-1633	1583	0.0088	0.01111	5
																		1539-1638	1588	0.00584	0.00889	4
																		1544-1643	1593	0.00584	0.00889	4
																		1549-1648	1598	0.00584	0.00889	4
																		1554-1653	1603	0.00505	0.00445	2
																		1559-1658	1608	0.00505	0.00445	2
																		1564-1663	1613	0.00505	0.00445	2
																		1569-1668	1618	0	0	0
																		1574-1673	1623	0	0	0
																		1579-1678	1628	0	0	0
																		1584-1683	1633	0	0	0
																		1589-1688	1638	0	0	0
																		1594-1693	1643	0.00466	0.00222	1
																		1599-1698	1648	0.00579	0.00445	2
																		1604-1703	1653	0.00579	0.00445	2
																		1609-1708	1658	0.00618	0.00667	3
																		1614-1713	1663	0.00618	0.00667	3
																		1619-1718	1668	0.00618	0.00667	3
																		1624-1723	1673	0.00731	0.00889	4
																		1629-1728	1678	0.00731	0.00889	4
																		1634-1733	1683	0.00731	0.00889	4
																		1639-1738	1688	0.00731	0.00889	4
																		1644-1743	1693	0.00731	0.00889	4
																		1649-1748	1698	0.00731	0.00889	4
																		1654-1753	1703	0.00731	0.00889	4
																		1659-1758	1708	0.00731	0.00889	4
																		1664-1763	1713	0.00731	0.00889	4
																		1669-1768	1718	0.00731	0.00889	4
																		1674-1773	1723	0.00731	0.00889	4
																		1679-1778	1728	0.00808	0.01111	5
																		1684-1783	1733	0.00988	0.01334	6
																		1689-1788	1738	0.00988	0.01334	6
																		1694-1793	1743	0.00522	0.01111	5
																		1699-1798	1748	0.00409	0.00889	4
																		1704-1803	1753	0.00409	0.00889	4
																		1709-1808	1758	0.0037	0.00667	3
																		1714-1813	1763	0.0037	0.00667	3
																		1719-1818	1768	0.0037	0.00667	3
																		1724-1823	1773	0.00257	0.00445	2
																		1729-1828	1778	0.00257	0.00445	2
																		1734-1833	1783	0.00257	0.00445	2
																		1739-1838	1788	0.00257	0.00445	2
																		1744-1843	1793	0.00257	0.00445	2
																		1749-1848	1798	0.00257	0.00445	2
																		1754-1853	1803	0.00723	0.00667	3
																		1759-1858	1808	0.00762	0.00889	4
																		1764-1863	1813	0.00762	0.00889	4
																		1769-1868	1818	0.00762	0.00889	4
																		1774-1873	1823	0.00762	0.00889	4
																		1779-1878	1828	0.00685	0.00667	3
																		1784-1883	1833	0.00505	0.00445	2
																		1789-1888	1838	0.00505	0.00445	2
																		1794-1893	1843	0.00505	0.00445	2
																		1799-1898	1848	0.00505	0.00445	2
																		1804-1903	1853	0.00958	0.00667	3
																		1809-1908	1858	0.00958	0.00667	3
																		1814-1913	1863	0.00958	0.00667	3
																		1819-1918	1868	0.00958	0.00667	3
																		1824-1923	1873	0.00958	0.00667	3
																		1829-1928	1878	0.00958	0.00667	3
																		1834-1933	1883	0.00958	0.00667	3
																		1839-1938	1888	0.00958	0.00667	3
																		1844-1943	1893	0.00958	0.00667	3
																		1849-1948	1898	0.00958	0.00667	3
																		1854-1953	1903	0.00493	0.00445	2
																		1859-1958	1908	0.00919	0.00445	2
																		1864-1963	1913	0.00919	0.00445	2
																		1869-1968	1918	0.00958	0.00667	3
																		1874-1973	1923	0.00958	0.00667	3
																		1879-1978	1928	0.00958	0.00667	3
																		1884-1983	1933	0.00958	0.00667	3
																		1889-1988	1938	0.00958	0.00667	3
																		1894-1993	1943	0.00958	0.00667	3
																		1899-1998	1948	0.00958	0.00667	3
																		1904-2003	1953	0.00505	0.00445	2
																		1909-2008	1958	0.00971	0.00667	3
																		1914-2013	1963	0.00971	0.00667	3
																		1919-2018	1968	0.00971	0.00667	3
																		1924-2023	1973	0.00971	0.00667	3
																		1929-2028	1978	0.00971	0.00667	3
																		1934-2033	1983	0.00971	0.00667	3
																		1939-2038	1988	0.00971	0.00667	3
																		1944-2043	1993	0.00971	0.00667	3
																		1949-2048	1998	0.00971	0.00667	3
																		1954-2053	2003	0.00971	0.00667	3
																		1959-2058	2008	0.00505	0.00445	2
																		1964-2063	2013	0.00505	0.00445	2
																		1969-2068	2018	0.00466	0.00222	1
																		1974-2073	2023	0.00466	0.00222	1
																		1979-2078	2028	0.00905	0.00445	2
																		1984-2083	2033	0.00905	0.00445	2
																		1989-2088	2038	0.00905	0.00445	2
																		1994-2093	2043	0.00905	0.00445	2
																		1999-2098	2048	0.00905	0.00445	2
																		2004-2103	2053	0.00905	0.00445	2
																		2009-2108	2058	0.00905	0.00445	2
																		2014-2113	2063	0.00905	0.00445	2
																		2019-2118	2068	0.00905	0.00445	2
																		2024-2123	2073	0.00905	0.00445	2
																		2029-2128	2078	0.00905	0.00445	2
																		2034-2133	2083	0.00905	0.00445	2
																		2039-2138	2088	0.00905	0.00445	2
																		2044-2143	2093	0.00905	0.00445	2
																		2049-2148	2098	0.00905	0.00445	2
																		2054-2153	2103	0.00905	0.00445	2
																		2059-2158	2108	0.00905	0.00445	2
																		2064-2163	2113	0.00905	0.00445	2
																		2069-2168	2118	0.00905	0.00445	2
																		2074-2173	2123	0.00905	0.00445	2
																		2079-2178	2128	0.00466	0.00222	1
																		2084-2183	2133	0.00466	0.00222	1
																		2089-2188	2138	0.00905	0.00445	2
																		2094-2193	2143	0.01018	0.00667	3
																		2099-2198	2148	0.01896	0.01111	5
																		2104-2203	2153	0.02336	0.01334	6
																		2109-2208	2158	0.0187	0.01111	5
																		2114-2213	2163	0.0187	0.01111	5
																		2119-2218	2168	0.0187	0.01111	5
																		2124-2223	2173	0.01909	0.01334	6
																		2129-2228	2178	0.01909	0.01334	6
																		2134-2233	2183	0.01909	0.01334	6
																		2139-2238	2188	0.01909	0.01334	6
																		2144-2243	2193	0.02362	0.01556	7
																		2149-2248	2198	0.02802	0.01778	8
																		2154-2253	2203	0.02802	0.01778	8
																		2159-2258	2208	0.02802	0.01778	8
																		2164-2263	2213	0.02802	0.01778	8
																		2169-2268	2218	0.02802	0.01778	8
																		2174-2273	2223	0.02802	0.01778	8
																		2179-2278	2228	0.02802	0.01778	8
																		2184-2283	2233	0.03255	0.02	9
																		2189-2288	2238	0.02816	0.01778	8
																		2194-2293	2243	0.02703	0.01556	7
																		2199-2298	2248	0.01824	0.01111	5
																		2204-2303	2253	0.01385	0.00889	4
																		2209-2308	2258	0.01385	0.00889	4
																		2214-2313	2263	0.01385	0.00889	4
																		2219-2318	2268	0.01385	0.00889	4
																		2224-2323	2273	0.01346	0.00667	3
																		2229-2328	2278	0.01346	0.00667	3
																		2234-2333	2283	0.01346	0.00667	3
																		2239-2338	2288	0.01346	0.00667	3
																		2244-2343	2293	0.00893	0.00445	2
																		2249-2348	2298	0.00453	0.00222	1
																		2254-2353	2303	0.00453	0.00222	1
																		2259-2358	2308	0.0053	0.00445	2
																		2264-2363	2313	0.0053	0.00445	2
																		2269-2368	2318	0.0053	0.00445	2
																		2274-2373	2323	0.0053	0.00445	2
																		2279-2378	2328	0.0053	0.00445	2
																		2284-2383	2333	0.00077	0.00222	1
																		2289-2388	2338	0.00077	0.00222	1
																		2294-2393	2343	0.00077	0.00222	1
																		2299-2398	2348	0.00077	0.00222	1
																		2304-2403	2353	0.00077	0.00222	1
																		2309-2408	2358	0.00077	0.00222	1
																		2314-2413	2363	0.00077	0.00222	1
																		2319-2418	2368	0.00077	0.00222	1
																		2324-2423	2373	0.00077	0.00222	1
																		2329-2428	2378	0.00077	0.00222	1
																		2334-2433	2383	0.00077	0.00222	1
																		2339-2438	2388	0.00077	0.00222	1
																		2344-2443	2393	0.00077	0.00222	1
																		2349-2448	2398	0.00077	0.00222	1
																		2354-2453	2403	0.00077	0.00222	1
																		2359-2458	2408	0	0	0
																		2364-2463	2413	0	0	0
																		2369-2468	2418	0	0	0
																		2374-2473	2423	0	0	0
																		2379-2478	2428	0	0	0
																		2384-2483	2433	0	0	0
																		2389-2488	2438	0	0	0
																		2394-2493	2443	0	0	0
																		2399-2498	2448	0	0	0
																		2404-2503	2453	0	0	0
																		2409-2508	2458	0	0	0
																		2414-2513	2463	0	0	0
																		2419-2518	2468	0	0	0
																		2424-2523	2473	0	0	0
																		2429-2528	2478	0	0	0
																		2434-2533	2483	0	0	0
																		2439-2538	2488	0	0	0
																		2444-2543	2493	0	0	0
																		2449-2548	2498	0.00439	0.00222	1
																		2454-2553	2503	0.00439	0.00222	1
																		2459-2558	2508	0.00439	0.00222	1
																		2464-2563	2513	0.00439	0.00222	1
																		2469-2568	2518	0.00478	0.00445	2
																		2474-2573	2523	0.00478	0.00445	2
																		2479-2578	2528	0.00478	0.00445	2
																		2484-2583	2533	0.00478	0.00445	2
																		2489-2588	2538	0.00518	0.00667	3
																		2494-2593	2543	0.00518	0.00667	3
																		2499-2598	2548	0.00518	0.00667	3
																		2504-2603	2553	0.00839	0.00889	4
																		2509-2608	2558	0.00839	0.00889	4
																		2514-2613	2563	0.00839	0.00889	4
																		2519-2618	2568	0.01278	0.01111	5
																		2524-2623	2573	0.01357	0.01556	7
																		2529-2628	2578	0.01357	0.01556	7
																		2534-2633	2583	0.01976	0.02	9
																		2539-2638	2588	0.01976	0.02	9
																		2544-2643	2593	0.01976	0.02	9
																		2549-2648	2598	0.01537	0.01778	8
																		2554-2653	2603	0.01576	0.02	9
																		2559-2658	2608	0.02254	0.02445	11
																		2564-2663	2613	0.02254	0.02445	11
																		2569-2668	2618	0.02215	0.02223	10
																		2574-2673	2623	0.02215	0.02223	10
																		2579-2678	2628	0.02215	0.02223	10
																		2584-2683	2633	0.02215	0.02223	10
																		2589-2688	2638	0.02176	0.02	9
																		2594-2693	2643	0.02176	0.02	9
																		2599-2698	2648	0.02176	0.02	9
																		2604-2703	2653	0.01893	0.02	9
																		2609-2708	2658	0.01893	0.02	9
																		2614-2713	2663	0.01893	0.02	9
																		2619-2718	2668	0.01454	0.01778	8
																		2624-2723	2673	0.01376	0.01334	6
																		2629-2728	2678	0.01376	0.01334	6
																		2634-2733	2683	0.00756	0.00889	4
																		2639-2738	2688	0.00756	0.00889	4
																		2644-2743	2693	0.00756	0.00889	4
																		2649-2748	2698	0.00756	0.00889	4
																		2654-2753	2703	0.00717	0.00667	3
																		2659-2758	2708	0.00039	0.00222	1
																		2664-2763	2713	0.00039	0.00222	1
																		2669-2768	2718	0.00039	0.00222	1
																		2674-2773	2723	0.00039	0.00222	1
																		2679-2778	2728	0.00039	0.00222	1
																		2684-2783	2733	0.00039	0.00222	1
																		2689-2788	2738	0.00039	0.00222	1
																		2694-2793	2743	0.00039	0.00222	1
																		2699-2798	2748	0.00039	0.00222	1
																		2704-2803	2753	0	0	0
																		2709-2808	2758	0	0	0
																		2714-2813	2763	0	0	0
																		2719-2818	2768	0	0	0
																		2724-2823	2773	0	0	0
																		2729-2828	2778	0	0	0
																		2734-2833	2783	0	0	0
																		2739-2838	2788	0	0	0
																		2744-2843	2793	0	0	0
																		2749-2848	2798	0	0	0
																		2754-2853	2803	0	0	0
																		2759-2858	2808	0	0	0
																		2764-2863	2813	0.00039	0.00222	1
																		2769-2868	2818	0.00493	0.00445	2
																		2774-2873	2823	0.00932	0.00667	3
																		2779-2878	2828	0.01299	0.00889	4
																		2784-2883	2833	0.01738	0.01111	5
																		2789-2888	2838	0.01738	0.01111	5
																		2794-2893	2843	0.01738	0.01111	5
																		2799-2898	2848	0.01738	0.01111	5
																		2804-2903	2853	0.01738	0.01111	5
																		2809-2908	2858	0.02191	0.01334	6
																		2814-2913	2863	0.02231	0.01556	7
																		2819-2918	2868	0.0267	0.01778	8
																		2824-2923	2873	0.0267	0.01778	8
																		2829-2928	2878	0.0267	0.01778	8
																		2834-2933	2883	0.0267	0.01778	8
																		2839-2938	2888	0.0267	0.01778	8
																		2844-2943	2893	0.0267	0.01778	8
																		2849-2948	2898	0.0267	0.01778	8
																		2854-2953	2903	0.0267	0.01778	8
																		2859-2958	2908	0.03109	0.02	9
																		2864-2963	2913	0.0307	0.01778	8
																		2869-2968	2918	0.02616	0.01556	7
																		2874-2973	2923	0.02177	0.01334	6
																		2879-2978	2928	0.0181	0.01111	5
																		2884-2983	2933	0.01371	0.00889	4
																		2889-2988	2938	0.01371	0.00889	4
																		2894-2993	2943	0.01371	0.00889	4
																		2899-2998	2948	0.01371	0.00889	4
																		2904-3003	2953	0.01371	0.00889	4
																		2909-3008	2958	0.00918	0.00667	3
																		2914-3013	2963	0.00878	0.00445	2
																		2919-3018	2968	0.00439	0.00222	1
																		2924-3023	2973	0.00439	0.00222	1
																		2929-3028	2978	0.00439	0.00222	1
																		2934-3033	2983	0.00439	0.00222	1
																		2939-3038	2988	0.00439	0.00222	1
																		2944-3043	2993	0.00439	0.00222	1
																		2949-3048	2998	0.00439	0.00222	1
																		2954-3053	3003	0.00439	0.00222	1
																		2959-3058	3008	0	0	0
																		2964-3063	3013	0.00466	0.00222	1
																		2969-3068	3018	0.00466	0.00222	1
																		2974-3073	3023	0.00466	0.00222	1
																		2979-3078	3028	0.00466	0.00222	1
																		2984-3083	3033	0.00466	0.00222	1
																		2989-3088	3038	0.00466	0.00222	1
																		2994-3093	3043	0.00466	0.00222	1
																		2999-3098	3048	0.00466	0.00222	1
																		3004-3103	3053	0.00466	0.00222	1
																		3009-3108	3058	0.00466	0.00222	1
																		3014-3113	3063	0.00466	0.00222	1
																		3019-3118	3068	0.00466	0.00222	1
																		3024-3123	3073	0.00466	0.00222	1
																		3029-3128	3078	0.00466	0.00222	1
																		3034-3133	3083	0.00466	0.00222	1
																		3039-3138	3088	0.00466	0.00222	1
																		3044-3143	3093	0.00466	0.00222	1
																		3049-3148	3098	0.00466	0.00222	1
																		3054-3153	3103	0.00466	0.00222	1
																		3059-3158	3108	0.00466	0.00222	1
																		3064-3163	3113	0	0	0
																		3069-3168	3118	0	0	0
																		3074-3173	3123	0	0	0
																		3079-3178	3128	0.00039	0.00222	1
																		3084-3183	3133	0.00039	0.00222	1
																		3089-3188	3138	0.00039	0.00222	1
																		3094-3193	3143	0.00039	0.00222	1
																		3099-3198	3148	0.00039	0.00222	1
																		3104-3203	3153	0.00493	0.00445	2
																		3109-3208	3158	0.00493	0.00445	2
																		3114-3213	3163	0.00493	0.00445	2
																		3119-3218	3168	0.00493	0.00445	2
																		3124-3223	3173	0.00493	0.00445	2
																		3129-3228	3178	0.00493	0.00445	2
																		3134-3233	3183	0.00493	0.00445	2
																		3139-3238	3188	0.00493	0.00445	2
																		3144-3243	3193	0.00532	0.00667	3
																		3149-3248	3198	0.00532	0.00667	3
																		3154-3253	3203	0.00532	0.00667	3
																		3159-3258	3208	0.00532	0.00667	3
																		3164-3263	3213	0.00532	0.00667	3
																		3169-3268	3218	0.00532	0.00667	3
																		3174-3273	3223	0.00571	0.00889	4
																		3179-3278	3228	0.00532	0.00667	3
																		3184-3283	3233	0.00532	0.00667	3
																		3189-3288	3238	0.00532	0.00667	3
																		3194-3293	3243	0.00532	0.00667	3
																		3199-3298	3248	0.00532	0.00667	3
																		3204-3303	3253	0.00078	0.00445	2
																		3209-3308	3258	0.00078	0.00445	2
																		3214-3313	3263	0.00078	0.00445	2
																		3219-3318	3268	0.00078	0.00445	2
																		3224-3323	3273	0.00078	0.00445	2
																		3229-3328	3278	0.00118	0.00667	3
																		3234-3333	3283	0.00118	0.00667	3
																		3239-3337	3288	0.00119	0.00674	3

## Sheet: S. Table 12 PVY
Virus	Population set	n	no. of polymorphic sites	number of mutations	ave. no. of nucleotide differences (k)	nucleotide diversity (π)												Window	Midpoint	Pi	Theta	S
PVY	pvy_st	15	959	979	351.667	0.03694												1-100	50	0.10205	0.06949	25
	pvy_at	5	127	128	68.8	0.00723												6-105	55	0.10205	0.06949	25
	overall	20	977	999	298.953	0.0314												11-110	60	0.107	0.07505	27
																		16-115	65	0.12481	0.08617	31
																		21-120	70	0.13243	0.08894	32
																		26-125	75	0.12814	0.08617	31
																		31-130	80	0.13405	0.09172	33
																		36-135	85	0.13405	0.09172	33
																		41-140	90	0.12976	0.08894	32
																		46-145	95	0.13848	0.0945	34
																		51-150	100	0.13848	0.0945	34
																		56-155	105	0.13848	0.0945	34
																		61-160	110	0.136	0.0945	34
																		66-165	115	0.14886	0.10284	37
																		71-170	120	0.1541	0.1084	39
																		76-175	125	0.15495	0.1084	39
																		81-180	130	0.15619	0.1084	39
																		86-185	135	0.15562	0.10562	38
																		91-190	140	0.15067	0.10284	37
																		96-195	145	0.15495	0.10562	38
																		101-200	150	0.15067	0.10284	37
																		106-205	155	0.15657	0.1084	39
																		111-210	160	0.15743	0.10562	38
																		116-215	165	0.14714	0.10006	36
																		121-220	170	0.14352	0.09728	35
																		126-225	175	0.13924	0.0945	34
																		131-230	180	0.13333	0.08894	32
																		136-235	185	0.13067	0.08894	32
																		141-240	190	0.13133	0.08894	32
																		146-245	195	0.12305	0.08339	30
																		151-250	200	0.124	0.08339	30
																		156-255	205	0.12895	0.08617	31
																		161-260	210	0.13276	0.08617	31
																		166-265	215	0.13505	0.08617	31
																		171-270	220	0.14467	0.08894	32
																		176-275	225	0.146	0.09172	33
																		181-280	230	0.14629	0.09172	33
																		186-285	235	0.14343	0.09172	33
																		191-290	240	0.14505	0.09172	33
																		196-295	245	0.1341	0.08617	31
																		201-300	250	0.13976	0.08894	32
																		206-305	255	0.14414	0.08894	32
																		211-310	260	0.13938	0.08617	31
																		216-315	265	0.13186	0.08061	29
																		221-320	270	0.133	0.08339	30
																		226-325	275	0.13805	0.08894	32
																		231-330	280	0.14081	0.0945	34
																		236-335	285	0.1349	0.08894	32
																		241-340	290	0.1309	0.08894	32
																		246-345	295	0.12957	0.09172	33
																		251-350	300	0.12614	0.09172	33
																		256-355	305	0.12662	0.09728	35
																		261-360	310	0.12033	0.09728	35
																		266-365	315	0.107	0.09172	33
																		271-370	320	0.09576	0.08894	32
																		276-375	325	0.09471	0.09172	33
																		281-380	330	0.089	0.09172	33
																		286-385	335	0.09367	0.0945	34
																		291-390	340	0.08529	0.09172	33
																		296-395	345	0.0791	0.08617	31
																		301-400	350	0.07524	0.08617	31
																		306-405	355	0.06752	0.08339	30
																		311-410	360	0.06276	0.08894	32
																		316-415	365	0.06638	0.0945	34
																		321-420	370	0.0639	0.0945	34
																		326-425	375	0.06248	0.0945	34
																		331-430	380	0.06514	0.09728	35
																		336-435	385	0.06514	0.09728	35
																		341-440	390	0.06419	0.0945	34
																		346-445	395	0.06419	0.0945	34
																		351-450	400	0.06419	0.0945	34
																		356-455	405	0.06067	0.09172	33
																		361-460	410	0.06248	0.0945	34
																		366-465	415	0.06248	0.0945	34
																		371-470	420	0.05886	0.08894	32
																		376-475	425	0.05438	0.08339	30
																		381-480	430	0.05276	0.08339	30
																		386-485	435	0.04629	0.07783	28
																		391-490	440	0.05333	0.08617	31
																		396-495	445	0.05524	0.09172	33
																		401-500	450	0.05343	0.08894	32
																		406-505	455	0.05181	0.08894	32
																		411-510	460	0.05	0.08617	31
																		416-515	465	0.04638	0.08061	29
																		421-520	470	0.04533	0.07783	28
																		426-525	475	0.04457	0.08061	29
																		431-530	480	0.0401	0.07505	27
																		436-535	485	0.0401	0.07505	27
																		441-540	490	0.04105	0.07783	28
																		446-545	495	0.03838	0.07505	27
																		451-550	500	0.03752	0.07505	27
																		456-555	505	0.03562	0.06949	25
																		461-560	510	0.03114	0.06393	23
																		466-565	515	0.02933	0.06115	22
																		471-570	520	0.03029	0.06393	23
																		476-575	525	0.02933	0.06115	22
																		481-580	530	0.02657	0.05559	20
																		486-585	535	0.02657	0.05559	20
																		491-590	540	0.01771	0.04447	16
																		496-595	545	0.01581	0.03891	14
																		501-600	550	0.01581	0.03891	14
																		506-605	555	0.01486	0.03613	13
																		511-610	560	0.01114	0.0278	10
																		516-615	565	0.01114	0.0278	10
																		521-620	570	0.00857	0.02502	9
																		526-625	575	0.00571	0.01668	6
																		531-630	580	0.00476	0.0139	5
																		536-635	585	0.00476	0.0139	5
																		541-640	590	0.00562	0.0139	5
																		546-645	595	0.01057	0.01668	6
																		551-650	600	0.00962	0.0139	5
																		556-655	605	0.00962	0.0139	5
																		561-660	610	0.01048	0.0139	5
																		566-665	615	0.01143	0.01668	6
																		571-670	620	0.01048	0.0139	5
																		576-675	625	0.01429	0.01668	6
																		581-680	630	0.01429	0.01668	6
																		586-685	635	0.01429	0.01668	6
																		591-690	640	0.01429	0.01668	6
																		596-695	645	0.01429	0.01668	6
																		601-700	650	0.01429	0.01668	6
																		606-705	655	0.01429	0.01668	6
																		611-710	660	0.01429	0.01668	6
																		616-715	665	0.01429	0.01668	6
																		621-720	670	0.01429	0.01668	6
																		626-725	675	0.01429	0.01668	6
																		631-730	680	0.01429	0.01668	6
																		636-735	685	0.01429	0.01668	6
																		641-740	690	0.01248	0.0139	5
																		646-745	695	0.00657	0.00834	3
																		651-750	700	0.01171	0.01112	4
																		656-755	705	0.01171	0.01112	4
																		661-760	710	0.01457	0.01112	4
																		666-765	715	0.01362	0.00834	3
																		671-770	720	0.01457	0.01112	4
																		676-775	725	0.01171	0.01112	4
																		681-780	730	0.01171	0.01112	4
																		686-785	735	0.01171	0.01112	4
																		691-790	740	0.01171	0.01112	4
																		696-795	745	0.01171	0.01112	4
																		701-800	750	0.01171	0.01112	4
																		706-805	755	0.01362	0.01668	6
																		711-810	760	0.01362	0.01668	6
																		716-815	765	0.01362	0.01668	6
																		721-820	770	0.01362	0.01668	6
																		726-825	775	0.01362	0.01668	6
																		731-830	780	0.01362	0.01668	6
																		736-835	785	0.01362	0.01668	6
																		741-840	790	0.01362	0.01668	6
																		746-845	795	0.01362	0.01668	6
																		751-850	800	0.00848	0.0139	5
																		756-855	805	0.00943	0.01668	6
																		761-860	810	0.00476	0.0139	5
																		766-865	815	0.00476	0.0139	5
																		771-870	820	0.00381	0.01112	4
																		776-875	825	0.00476	0.0139	5
																		781-880	830	0.00571	0.01668	6
																		786-885	835	0.00752	0.01946	7
																		791-890	840	0.00752	0.01946	7
																		796-895	845	0.00752	0.01946	7
																		801-900	850	0.00752	0.01946	7
																		806-905	855	0.00562	0.0139	5
																		811-910	860	0.00562	0.0139	5
																		816-915	865	0.00562	0.0139	5
																		821-920	870	0.00562	0.0139	5
																		826-925	875	0.00562	0.0139	5
																		831-930	880	0.00562	0.0139	5
																		836-935	885	0.00562	0.0139	5
																		841-940	890	0.00562	0.0139	5
																		846-945	895	0.00562	0.0139	5
																		851-950	900	0.00562	0.0139	5
																		856-955	905	0.00467	0.01112	4
																		861-960	910	0.00467	0.01112	4
																		866-965	915	0.00848	0.0139	5
																		871-970	920	0.00943	0.01668	6
																		876-975	925	0.00752	0.01112	4
																		881-980	930	0.00657	0.00834	3
																		886-985	935	0.00571	0.00834	3
																		891-990	940	0.00571	0.00834	3
																		896-995	945	0.00571	0.00834	3
																		901-1000	950	0.00571	0.00834	3
																		906-1005	955	0.00571	0.00834	3
																		911-1010	960	0.00571	0.00834	3
																		916-1015	965	0.00571	0.00834	3
																		921-1020	970	0.00571	0.00834	3
																		926-1025	975	0.00571	0.00834	3
																		931-1030	980	0.00571	0.00834	3
																		936-1035	985	0.00571	0.00834	3
																		941-1040	990	0.00571	0.00834	3
																		946-1045	995	0.00571	0.00834	3
																		951-1050	1000	0.00571	0.00834	3
																		956-1055	1005	0.00571	0.00834	3
																		961-1060	1010	0.00571	0.00834	3
																		966-1065	1015	0.0019	0.00556	2
																		971-1070	1020	0.00095	0.00278	1
																		976-1075	1025	0.0019	0.00556	2
																		981-1080	1030	0.0019	0.00556	2
																		986-1085	1035	0.00095	0.00278	1
																		991-1090	1040	0.0019	0.00556	2
																		996-1095	1045	0.0019	0.00556	2
																		1001-1100	1050	0.00286	0.00834	3
																		1006-1105	1055	0.00381	0.01112	4
																		1011-1110	1060	0.00381	0.01112	4
																		1016-1115	1065	0.00381	0.01112	4
																		1021-1120	1070	0.00476	0.0139	5
																		1026-1125	1075	0.00476	0.0139	5
																		1031-1130	1080	0.00476	0.0139	5
																		1036-1135	1085	0.00571	0.01668	6
																		1041-1140	1090	0.00571	0.01668	6
																		1046-1145	1095	0.00571	0.01668	6
																		1051-1150	1100	0.00571	0.01668	6
																		1056-1155	1105	0.00571	0.01668	6
																		1061-1160	1110	0.00667	0.01946	7
																		1066-1165	1115	0.00667	0.01946	7
																		1071-1170	1120	0.00667	0.01946	7
																		1076-1175	1125	0.00571	0.01668	6
																		1081-1180	1130	0.00571	0.01668	6
																		1086-1185	1135	0.00571	0.01668	6
																		1091-1190	1140	0.00667	0.01946	7
																		1096-1195	1145	0.00762	0.02224	8
																		1101-1200	1150	0.00667	0.01946	7
																		1106-1205	1155	0.00571	0.01668	6
																		1111-1210	1160	0.00571	0.01668	6
																		1116-1215	1165	0.00667	0.01946	7
																		1121-1220	1170	0.00571	0.01668	6
																		1126-1225	1175	0.00571	0.01668	6
																		1131-1230	1180	0.00571	0.01668	6
																		1136-1235	1185	0.00476	0.0139	5
																		1141-1240	1190	0.00476	0.0139	5
																		1146-1245	1195	0.00476	0.0139	5
																		1151-1250	1200	0.00476	0.0139	5
																		1156-1255	1205	0.00476	0.0139	5
																		1161-1260	1210	0.00381	0.01112	4
																		1166-1265	1215	0.00381	0.01112	4
																		1171-1270	1220	0.00381	0.01112	4
																		1176-1275	1225	0.00381	0.01112	4
																		1181-1280	1230	0.00476	0.0139	5
																		1186-1285	1235	0.00476	0.0139	5
																		1191-1290	1240	0.00286	0.00834	3
																		1196-1295	1245	0.0019	0.00556	2
																		1201-1300	1250	0.0019	0.00556	2
																		1206-1305	1255	0.0019	0.00556	2
																		1211-1310	1260	0.0019	0.00556	2
																		1216-1315	1265	0.00095	0.00278	1
																		1221-1320	1270	0.00095	0.00278	1
																		1226-1325	1275	0.00095	0.00278	1
																		1231-1330	1280	0.00095	0.00278	1
																		1236-1335	1285	0.0019	0.00556	2
																		1241-1340	1290	0.0019	0.00556	2
																		1246-1345	1295	0.0019	0.00556	2
																		1251-1350	1300	0.00286	0.00834	3
																		1256-1355	1305	0.00286	0.00834	3
																		1261-1360	1310	0.00286	0.00834	3
																		1266-1365	1315	0.00286	0.00834	3
																		1271-1370	1320	0.00286	0.00834	3
																		1276-1375	1325	0.00286	0.00834	3
																		1281-1380	1330	0.0019	0.00556	2
																		1286-1385	1335	0.0019	0.00556	2
																		1291-1390	1340	0.00286	0.00834	3
																		1296-1395	1345	0.00286	0.00834	3
																		1301-1400	1350	0.00286	0.00834	3
																		1306-1405	1355	0.00286	0.00834	3
																		1311-1410	1360	0.00286	0.00834	3
																		1316-1415	1365	0.00286	0.00834	3
																		1321-1420	1370	0.00286	0.00834	3
																		1326-1425	1375	0.00286	0.00834	3
																		1331-1430	1380	0.00286	0.00834	3
																		1336-1435	1385	0.00286	0.00834	3
																		1341-1440	1390	0.00286	0.00834	3
																		1346-1445	1395	0.00286	0.00834	3
																		1351-1450	1400	0.0019	0.00556	2
																		1356-1455	1405	0.0019	0.00556	2
																		1361-1460	1410	0.0019	0.00556	2
																		1366-1465	1415	0.0019	0.00556	2
																		1371-1470	1420	0.0019	0.00556	2
																		1376-1475	1425	0.0019	0.00556	2
																		1381-1480	1430	0.0019	0.00556	2
																		1386-1485	1435	0.0019	0.00556	2
																		1391-1490	1440	0.00095	0.00278	1
																		1396-1495	1445	0.00524	0.00556	2
																		1401-1500	1450	0.00524	0.00556	2
																		1406-1505	1455	0.00524	0.00556	2
																		1411-1510	1460	0.00524	0.00556	2
																		1416-1515	1465	0.00524	0.00556	2
																		1421-1520	1470	0.00619	0.00834	3
																		1426-1525	1475	0.00714	0.01112	4
																		1431-1530	1480	0.00714	0.01112	4
																		1436-1535	1485	0.00619	0.00834	3
																		1441-1540	1490	0.00619	0.00834	3
																		1446-1545	1495	0.00619	0.00834	3
																		1451-1550	1500	0.00619	0.00834	3
																		1456-1555	1505	0.00714	0.01112	4
																		1461-1560	1510	0.00714	0.01112	4
																		1466-1565	1515	0.00971	0.0139	5
																		1471-1570	1520	0.00971	0.0139	5
																		1476-1575	1525	0.00971	0.0139	5
																		1481-1580	1530	0.00971	0.0139	5
																		1486-1585	1535	0.01152	0.01668	6
																		1491-1590	1540	0.01152	0.01668	6
																		1496-1595	1545	0.00724	0.0139	5
																		1501-1600	1550	0.00819	0.01668	6
																		1506-1605	1555	0.00819	0.01668	6
																		1511-1610	1560	0.00819	0.01668	6
																		1516-1615	1565	0.00819	0.01668	6
																		1521-1620	1570	0.00724	0.0139	5
																		1526-1625	1575	0.00629	0.01112	4
																		1531-1630	1580	0.00629	0.01112	4
																		1536-1635	1585	0.00629	0.01112	4
																		1541-1640	1590	0.00629	0.01112	4
																		1546-1645	1595	0.00629	0.01112	4
																		1551-1650	1600	0.00724	0.0139	5
																		1556-1655	1605	0.00629	0.01112	4
																		1561-1660	1610	0.00629	0.01112	4
																		1566-1665	1615	0.00467	0.01112	4
																		1571-1670	1620	0.00467	0.01112	4
																		1576-1675	1625	0.00467	0.01112	4
																		1581-1680	1630	0.00562	0.0139	5
																		1586-1685	1635	0.00381	0.01112	4
																		1591-1690	1640	0.00476	0.0139	5
																		1596-1695	1645	0.00476	0.0139	5
																		1601-1700	1650	0.00381	0.01112	4
																		1606-1705	1655	0.00381	0.01112	4
																		1611-1710	1660	0.00381	0.01112	4
																		1616-1715	1665	0.00381	0.01112	4
																		1621-1720	1670	0.00381	0.01112	4
																		1626-1725	1675	0.00381	0.01112	4
																		1631-1730	1680	0.00381	0.01112	4
																		1636-1735	1685	0.00381	0.01112	4
																		1641-1740	1690	0.00381	0.01112	4
																		1646-1745	1695	0.00381	0.01112	4
																		1651-1750	1700	0.00286	0.00834	3
																		1656-1755	1705	0.00286	0.00834	3
																		1661-1760	1710	0.00286	0.00834	3
																		1666-1765	1715	0.00286	0.00834	3
																		1671-1770	1720	0.00286	0.00834	3
																		1676-1775	1725	0.00286	0.00834	3
																		1681-1780	1730	0.0019	0.00556	2
																		1686-1785	1735	0.0019	0.00556	2
																		1691-1790	1740	0.00095	0.00278	1
																		1696-1795	1745	0.00095	0.00278	1
																		1701-1800	1750	0.00095	0.00278	1
																		1706-1805	1755	0.00095	0.00278	1
																		1711-1810	1760	0.00095	0.00278	1
																		1716-1815	1765	0.00095	0.00278	1
																		1721-1820	1770	0.00095	0.00278	1
																		1726-1825	1775	0.00524	0.00556	2
																		1731-1830	1780	0.00524	0.00556	2
																		1736-1835	1785	0.00524	0.00556	2
																		1741-1840	1790	0.00619	0.00834	3
																		1746-1845	1795	0.00619	0.00834	3
																		1751-1850	1800	0.00619	0.00834	3
																		1756-1855	1805	0.00619	0.00834	3
																		1761-1860	1810	0.00619	0.00834	3
																		1766-1865	1815	0.00524	0.00556	2
																		1771-1870	1820	0.00524	0.00556	2
																		1776-1875	1825	0.00619	0.00834	3
																		1781-1880	1830	0.00619	0.00834	3
																		1786-1885	1835	0.01048	0.01112	4
																		1791-1890	1840	0.01143	0.0139	5
																		1796-1895	1845	0.01143	0.0139	5
																		1801-1900	1850	0.01238	0.01668	6
																		1806-1905	1855	0.01238	0.01668	6
																		1811-1910	1860	0.01333	0.01946	7
																		1816-1915	1865	0.01429	0.02224	8
																		1821-1920	1870	0.01524	0.02502	9
																		1826-1925	1875	0.01095	0.02224	8
																		1831-1930	1880	0.01095	0.02224	8
																		1836-1935	1885	0.01095	0.02224	8
																		1841-1940	1890	0.01	0.01946	7
																		1846-1945	1895	0.01	0.01946	7
																		1851-1950	1900	0.01095	0.02224	8
																		1856-1955	1905	0.01095	0.02224	8
																		1861-1960	1910	0.01095	0.02224	8
																		1866-1965	1915	0.01095	0.02224	8
																		1871-1970	1920	0.01095	0.02224	8
																		1876-1975	1925	0.01	0.01946	7
																		1881-1980	1930	0.01	0.01946	7
																		1886-1985	1935	0.00571	0.01668	6
																		1891-1990	1940	0.00476	0.0139	5
																		1896-1995	1945	0.00476	0.0139	5
																		1901-2000	1950	0.00381	0.01112	4
																		1906-2005	1955	0.00381	0.01112	4
																		1911-2010	1960	0.00286	0.00834	3
																		1916-2015	1965	0.0019	0.00556	2
																		1921-2020	1970	0.00095	0.00278	1
																		1926-2025	1975	0.00095	0.00278	1
																		1931-2030	1980	0.00095	0.00278	1
																		1936-2035	1985	0.00095	0.00278	1
																		1941-2040	1990	0.00095	0.00278	1
																		1946-2045	1995	0.00095	0.00278	1
																		1951-2050	2000	0	0	0
																		1956-2055	2005	0	0	0
																		1961-2060	2010	0	0	0
																		1966-2065	2015	0	0	0
																		1971-2070	2020	0	0	0
																		1976-2075	2025	0	0	0
																		1981-2080	2030	0.00095	0.00278	1
																		1986-2085	2035	0.00095	0.00278	1
																		1991-2090	2040	0.00095	0.00278	1
																		1996-2095	2045	0.00095	0.00278	1
																		2001-2100	2050	0.00095	0.00278	1
																		2006-2105	2055	0.00095	0.00278	1
																		2011-2110	2060	0.00095	0.00278	1
																		2016-2115	2065	0.00095	0.00278	1
																		2021-2120	2070	0.00095	0.00278	1
																		2026-2125	2075	0.00095	0.00278	1
																		2031-2130	2080	0.00095	0.00278	1
																		2036-2135	2085	0.00095	0.00278	1
																		2041-2140	2090	0.0019	0.00556	2
																		2046-2145	2095	0.0019	0.00556	2
																		2051-2150	2100	0.0019	0.00556	2
																		2056-2155	2105	0.0019	0.00556	2
																		2061-2160	2110	0.0019	0.00556	2
																		2066-2165	2115	0.0019	0.00556	2
																		2071-2170	2120	0.0019	0.00556	2
																		2076-2175	2125	0.0019	0.00556	2
																		2081-2180	2130	0.00095	0.00278	1
																		2086-2185	2135	0.00095	0.00278	1
																		2091-2190	2140	0.00095	0.00278	1
																		2096-2195	2145	0.00095	0.00278	1
																		2101-2200	2150	0.00286	0.00834	3
																		2106-2205	2155	0.00381	0.01112	4
																		2111-2210	2160	0.00562	0.0139	5
																		2116-2215	2165	0.00914	0.01946	7
																		2121-2220	2170	0.01295	0.02224	8
																		2126-2225	2175	0.01295	0.02224	8
																		2131-2230	2180	0.0139	0.02502	9
																		2136-2235	2185	0.01771	0.0278	10
																		2141-2240	2190	0.01676	0.02502	9
																		2146-2245	2195	0.01676	0.02502	9
																		2151-2250	2200	0.01771	0.0278	10
																		2156-2255	2205	0.01771	0.0278	10
																		2161-2260	2210	0.01771	0.0278	10
																		2166-2265	2215	0.02152	0.03057	11
																		2171-2270	2220	0.02152	0.03057	11
																		2176-2275	2225	0.02152	0.03057	11
																		2181-2280	2230	0.02152	0.03057	11
																		2186-2285	2235	0.02152	0.03057	11
																		2191-2290	2240	0.02152	0.03057	11
																		2196-2295	2245	0.02152	0.03057	11
																		2201-2300	2250	0.01962	0.02502	9
																		2206-2305	2255	0.01962	0.02502	9
																		2211-2310	2260	0.01876	0.02502	9
																		2216-2315	2265	0.01524	0.01946	7
																		2221-2320	2270	0.01143	0.01668	6
																		2226-2325	2275	0.01143	0.01668	6
																		2231-2330	2280	0.01238	0.01946	7
																		2236-2335	2285	0.00857	0.01668	6
																		2241-2340	2290	0.00857	0.01668	6
																		2246-2345	2295	0.00857	0.01668	6
																		2251-2350	2300	0.00762	0.0139	5
																		2256-2355	2305	0.00762	0.0139	5
																		2261-2360	2310	0.00762	0.0139	5
																		2266-2365	2315	0.00381	0.01112	4
																		2271-2370	2320	0.00381	0.01112	4
																		2276-2375	2325	0.00381	0.01112	4
																		2281-2380	2330	0.00381	0.01112	4
																		2286-2385	2335	0.00476	0.0139	5
																		2291-2390	2340	0.00476	0.0139	5
																		2296-2395	2345	0.00476	0.0139	5
																		2301-2400	2350	0.00476	0.0139	5
																		2306-2405	2355	0.00381	0.01112	4
																		2311-2410	2360	0.00381	0.01112	4
																		2316-2415	2365	0.00381	0.01112	4
																		2321-2420	2370	0.00381	0.01112	4
																		2326-2425	2375	0.00381	0.01112	4
																		2331-2430	2380	0.00514	0.00834	3
																		2336-2435	2385	0.0061	0.01112	4
																		2341-2440	2390	0.0061	0.01112	4
																		2346-2445	2395	0.0061	0.01112	4
																		2351-2450	2400	0.0061	0.01112	4
																		2356-2455	2405	0.00705	0.0139	5
																		2361-2460	2410	0.00705	0.0139	5
																		2366-2465	2415	0.008	0.01668	6
																		2371-2470	2420	0.008	0.01668	6
																		2376-2475	2425	0.008	0.01668	6
																		2381-2480	2430	0.008	0.01668	6
																		2386-2485	2435	0.00705	0.0139	5
																		2391-2490	2440	0.008	0.01668	6
																		2396-2495	2445	0.008	0.01668	6
																		2401-2500	2450	0.008	0.01668	6
																		2406-2505	2455	0.008	0.01668	6
																		2411-2510	2460	0.00705	0.0139	5
																		2416-2515	2465	0.00705	0.0139	5
																		2421-2520	2470	0.00705	0.0139	5
																		2426-2525	2475	0.008	0.01668	6
																		2431-2530	2480	0.00476	0.0139	5
																		2436-2535	2485	0.00571	0.01668	6
																		2441-2540	2490	0.00571	0.01668	6
																		2446-2545	2495	0.00571	0.01668	6
																		2451-2550	2500	0.00571	0.01668	6
																		2456-2555	2505	0.00476	0.0139	5
																		2461-2560	2510	0.00476	0.0139	5
																		2466-2565	2515	0.00476	0.0139	5
																		2471-2570	2520	0.00571	0.01668	6
																		2476-2575	2525	0.00667	0.01946	7
																		2481-2580	2530	0.00667	0.01946	7
																		2486-2585	2535	0.00667	0.01946	7
																		2491-2590	2540	0.00752	0.01946	7
																		2496-2595	2545	0.00752	0.01946	7
																		2501-2600	2550	0.00752	0.01946	7
																		2506-2605	2555	0.00848	0.02224	8
																		2511-2610	2560	0.00848	0.02224	8
																		2516-2615	2565	0.00848	0.02224	8
																		2521-2620	2570	0.00848	0.02224	8
																		2526-2625	2575	0.00752	0.01946	7
																		2531-2630	2580	0.00752	0.01946	7
																		2536-2635	2585	0.00657	0.01668	6
																		2541-2640	2590	0.00838	0.01946	7
																		2546-2645	2595	0.00933	0.02224	8
																		2551-2650	2600	0.00933	0.02224	8
																		2556-2655	2605	0.00933	0.02224	8
																		2561-2660	2610	0.00933	0.02224	8
																		2566-2665	2615	0.01029	0.02502	9
																		2571-2670	2620	0.01029	0.02502	9
																		2576-2675	2625	0.01029	0.02502	9
																		2581-2680	2630	0.01124	0.0278	10
																		2586-2685	2635	0.01314	0.03335	12
																		2591-2690	2640	0.01133	0.03057	11
																		2596-2695	2645	0.01133	0.03057	11
																		2601-2700	2650	0.01229	0.03335	12
																		2606-2705	2655	0.01133	0.03057	11
																		2611-2710	2660	0.01229	0.03335	12
																		2616-2715	2665	0.01324	0.03613	13
																		2621-2720	2670	0.01324	0.03613	13
																		2626-2725	2675	0.01419	0.03891	14
																		2631-2730	2680	0.01419	0.03891	14
																		2636-2735	2685	0.01324	0.03613	13
																		2641-2740	2690	0.01324	0.03613	13
																		2646-2745	2695	0.01229	0.03335	12
																		2651-2750	2700	0.01229	0.03335	12
																		2656-2755	2705	0.01229	0.03335	12
																		2661-2760	2710	0.01229	0.03335	12
																		2666-2765	2715	0.01133	0.03057	11
																		2671-2770	2720	0.01038	0.0278	10
																		2676-2775	2725	0.00943	0.02502	9
																		2681-2780	2730	0.00848	0.02224	8
																		2686-2785	2735	0.00657	0.01668	6
																		2691-2790	2740	0.00657	0.01668	6
																		2696-2795	2745	0.00657	0.01668	6
																		2701-2800	2750	0.00562	0.0139	5
																		2706-2805	2755	0.00562	0.0139	5
																		2711-2810	2760	0.00467	0.01112	4
																		2716-2815	2765	0.00371	0.00834	3
																		2721-2820	2770	0.00371	0.00834	3
																		2726-2825	2775	0.00276	0.00556	2
																		2731-2830	2780	0.00276	0.00556	2
																		2736-2835	2785	0.00276	0.00556	2
																		2741-2840	2790	0.00095	0.00278	1
																		2746-2845	2795	0.00095	0.00278	1
																		2751-2850	2800	0.00095	0.00278	1
																		2756-2855	2805	0.00095	0.00278	1
																		2761-2860	2810	0.00095	0.00278	1
																		2766-2865	2815	0	0	0
																		2771-2870	2820	0	0	0
																		2776-2875	2825	0	0	0
																		2781-2880	2830	0	0	0
																		2786-2885	2835	0	0	0
																		2791-2890	2840	0	0	0
																		2796-2895	2845	0	0	0
																		2801-2900	2850	0.00095	0.00278	1
																		2806-2905	2855	0.00095	0.00278	1
																		2811-2910	2860	0.00095	0.00278	1
																		2816-2915	2865	0.00095	0.00278	1
																		2821-2920	2870	0.00276	0.00556	2
																		2826-2925	2875	0.00276	0.00556	2
																		2831-2930	2880	0.00371	0.00834	3
																		2836-2935	2885	0.00371	0.00834	3
																		2841-2940	2890	0.00467	0.01112	4
																		2846-2945	2895	0.00467	0.01112	4
																		2851-2950	2900	0.00652	0.0139	5
																		2856-2955	2905	0.00652	0.0139	5
																		2861-2960	2910	0.00652	0.0139	5
																		2866-2965	2915	0.00748	0.01668	6
																		2871-2970	2920	0.00843	0.01946	7
																		2876-2975	2925	0.00843	0.01946	7
																		2881-2980	2930	0.00843	0.01946	7
																		2886-2985	2935	0.00843	0.01946	7
																		2891-2990	2940	0.00843	0.01946	7
																		2896-2995	2945	0.01167	0.02224	8
																		2901-3000	2950	0.01071	0.01946	7
																		2906-3005	2955	0.01071	0.01946	7
																		2911-3010	2960	0.01071	0.01946	7
																		2916-3015	2965	0.01071	0.01946	7
																		2921-3020	2970	0.0089	0.01668	6
																		2926-3025	2975	0.0089	0.01668	6
																		2931-3030	2980	0.00795	0.0139	5
																		2936-3035	2985	0.00795	0.0139	5
																		2941-3040	2990	0.007	0.01112	4
																		2946-3045	2995	0.00881	0.0139	5
																		2951-3050	3000	0.00695	0.01112	4
																		2956-3055	3005	0.00695	0.01112	4
																		2961-3060	3010	0.00695	0.01112	4
																		2966-3065	3015	0.00695	0.01112	4
																		2971-3070	3020	0.00695	0.01112	4
																		2976-3075	3025	0.00695	0.01112	4
																		2981-3080	3030	0.00695	0.01112	4
																		2986-3085	3035	0.0079	0.0139	5
																		2991-3090	3040	0.01143	0.01946	7
																		2996-3095	3045	0.00819	0.01668	6
																		3001-3100	3050	0.00819	0.01668	6
																		3006-3105	3055	0.00819	0.01668	6
																		3011-3110	3060	0.00914	0.01946	7
																		3016-3115	3065	0.0101	0.02224	8
																		3021-3120	3070	0.01105	0.02502	9
																		3026-3125	3075	0.01105	0.02502	9
																		3031-3130	3080	0.01105	0.02502	9
																		3036-3135	3085	0.01105	0.02502	9
																		3041-3140	3090	0.01105	0.02502	9
																		3046-3145	3095	0.00924	0.02224	8
																		3051-3150	3100	0.00924	0.02224	8
																		3056-3155	3105	0.00924	0.02224	8
																		3061-3160	3110	0.00924	0.02224	8
																		3066-3165	3115	0.00829	0.01946	7
																		3071-3170	3120	0.00733	0.01668	6
																		3076-3175	3125	0.00733	0.01668	6
																		3081-3180	3130	0.01	0.01946	7
																		3086-3185	3135	0.00905	0.01668	6
																		3091-3190	3140	0.00552	0.01112	4
																		3096-3195	3145	0.00552	0.01112	4
																		3101-3200	3150	0.00552	0.01112	4
																		3106-3205	3155	0.00648	0.0139	5
																		3111-3210	3160	0.00552	0.01112	4
																		3116-3215	3165	0.00457	0.00834	3
																		3121-3220	3170	0.00362	0.00556	2
																		3126-3225	3175	0.00362	0.00556	2
																		3131-3230	3180	0.00362	0.00556	2
																		3136-3235	3185	0.00362	0.00556	2
																		3141-3240	3190	0.00362	0.00556	2
																		3146-3245	3195	0.00362	0.00556	2
																		3151-3250	3200	0.00362	0.00556	2
																		3156-3255	3205	0.00362	0.00556	2
																		3161-3260	3210	0.00457	0.00834	3
																		3166-3265	3215	0.00457	0.00834	3
																		3171-3270	3220	0.00457	0.00834	3
																		3176-3275	3225	0.00457	0.00834	3
																		3181-3280	3230	0.0019	0.00556	2
																		3186-3285	3235	0.0019	0.00556	2
																		3191-3290	3240	0.0019	0.00556	2
																		3196-3295	3245	0.0019	0.00556	2
																		3201-3300	3250	0.0019	0.00556	2
																		3206-3305	3255	0.00095	0.00278	1
																		3211-3310	3260	0.00095	0.00278	1
																		3216-3315	3265	0.00095	0.00278	1
																		3221-3320	3270	0.0019	0.00556	2
																		3226-3325	3275	0.00286	0.00834	3
																		3231-3330	3280	0.00286	0.00834	3
																		3236-3335	3285	0.00286	0.00834	3
																		3241-3340	3290	0.00286	0.00834	3
																		3246-3345	3295	0.00286	0.00834	3
																		3251-3350	3300	0.00286	0.00834	3
																		3256-3355	3305	0.00286	0.00834	3
																		3261-3360	3310	0.0019	0.00556	2
																		3266-3365	3315	0.0019	0.00556	2
																		3271-3370	3320	0.0019	0.00556	2
																		3276-3375	3325	0.0019	0.00556	2
																		3281-3380	3330	0.00286	0.00834	3
																		3286-3385	3335	0.00381	0.01112	4
																		3291-3390	3340	0.00381	0.01112	4
																		3296-3395	3345	0.00381	0.01112	4
																		3301-3400	3350	0.00381	0.01112	4
																		3306-3405	3355	0.00381	0.01112	4
																		3311-3410	3360	0.00381	0.01112	4
																		3316-3415	3365	0.00381	0.01112	4
																		3321-3420	3370	0.00286	0.00834	3
																		3326-3425	3375	0.00286	0.00834	3
																		3331-3430	3380	0.00381	0.01112	4
																		3336-3435	3385	0.00381	0.01112	4
																		3341-3440	3390	0.00381	0.01112	4
																		3346-3445	3395	0.00381	0.01112	4
																		3351-3450	3400	0.00476	0.0139	5
																		3356-3455	3405	0.00476	0.0139	5
																		3361-3460	3410	0.00662	0.01668	6
																		3366-3465	3415	0.00843	0.01946	7
																		3371-3470	3420	0.00843	0.01946	7
																		3376-3475	3425	0.00843	0.01946	7
																		3381-3480	3430	0.00748	0.01668	6
																		3386-3485	3435	0.00652	0.0139	5
																		3391-3490	3440	0.00652	0.0139	5
																		3396-3495	3445	0.00652	0.0139	5
																		3401-3500	3450	0.00652	0.0139	5
																		3406-3505	3455	0.00652	0.0139	5
																		3411-3510	3460	0.00652	0.0139	5
																		3416-3515	3465	0.00652	0.0139	5
																		3421-3520	3470	0.00652	0.0139	5
																		3426-3525	3475	0.00895	0.0139	5
																		3431-3530	3480	0.008	0.01112	4
																		3436-3535	3485	0.008	0.01112	4
																		3441-3540	3490	0.008	0.01112	4
																		3446-3545	3495	0.008	0.01112	4
																		3451-3550	3500	0.008	0.01112	4
																		3456-3555	3505	0.008	0.01112	4
																		3461-3560	3510	0.00614	0.00834	3
																		3466-3565	3515	0.00433	0.00556	2
																		3471-3570	3520	0.00433	0.00556	2
																		3476-3575	3525	0.00433	0.00556	2
																		3481-3580	3530	0.00433	0.00556	2
																		3486-3585	3535	0.00433	0.00556	2
																		3491-3590	3540	0.00433	0.00556	2
																		3496-3595	3545	0.00433	0.00556	2
																		3501-3600	3550	0.00433	0.00556	2
																		3506-3605	3555	0.00529	0.00834	3
																		3511-3610	3560	0.00529	0.00834	3
																		3516-3615	3565	0.00529	0.00834	3
																		3521-3620	3570	0.00529	0.00834	3
																		3526-3625	3575	0.0019	0.00556	2
																		3531-3630	3580	0.0019	0.00556	2
																		3536-3635	3585	0.0019	0.00556	2
																		3541-3640	3590	0.0019	0.00556	2
																		3546-3645	3595	0.00286	0.00834	3
																		3551-3650	3600	0.0019	0.00556	2
																		3556-3655	3605	0.0019	0.00556	2
																		3561-3660	3610	0.0019	0.00556	2
																		3566-3665	3615	0.00371	0.00834	3
																		3571-3670	3620	0.00371	0.00834	3
																		3576-3675	3625	0.00371	0.00834	3
																		3581-3680	3630	0.00467	0.01112	4
																		3586-3685	3635	0.00648	0.0139	5
																		3591-3690	3640	0.00648	0.0139	5
																		3596-3695	3645	0.00648	0.0139	5
																		3601-3700	3650	0.0141	0.01946	7
																		3606-3705	3655	0.01314	0.01668	6
																		3611-3710	3660	0.01314	0.01668	6
																		3616-3715	3665	0.01314	0.01668	6
																		3621-3720	3670	0.01314	0.01668	6
																		3626-3725	3675	0.0141	0.01946	7
																		3631-3730	3680	0.0141	0.01946	7
																		3636-3735	3685	0.0141	0.01946	7
																		3641-3740	3690	0.0141	0.01946	7
																		3646-3745	3695	0.01314	0.01668	6
																		3651-3750	3700	0.0141	0.01946	7
																		3656-3755	3705	0.0141	0.01946	7
																		3661-3760	3710	0.0141	0.01946	7
																		3666-3765	3715	0.01229	0.01668	6
																		3671-3770	3720	0.01229	0.01668	6
																		3676-3775	3725	0.01229	0.01668	6
																		3681-3780	3730	0.01133	0.0139	5
																		3686-3785	3735	0.00952	0.01112	4
																		3691-3790	3740	0.0121	0.0139	5
																		3696-3795	3745	0.0121	0.0139	5
																		3701-3800	3750	0.00448	0.00834	3
																		3706-3805	3755	0.00543	0.01112	4
																		3711-3810	3760	0.00543	0.01112	4
																		3716-3815	3765	0.00543	0.01112	4
																		3721-3820	3770	0.00543	0.01112	4
																		3726-3825	3775	0.00543	0.01112	4
																		3731-3830	3780	0.00543	0.01112	4
																		3736-3835	3785	0.00543	0.01112	4
																		3741-3840	3790	0.00638	0.0139	5
																		3746-3845	3795	0.00733	0.01668	6
																		3751-3850	3800	0.00638	0.0139	5
																		3756-3855	3805	0.00638	0.0139	5
																		3761-3860	3810	0.00638	0.0139	5
																		3766-3865	3815	0.00638	0.0139	5
																		3771-3870	3820	0.00638	0.0139	5
																		3776-3875	3825	0.00638	0.0139	5
																		3781-3880	3830	0.00638	0.0139	5
																		3786-3885	3835	0.00733	0.01668	6
																		3791-3890	3840	0.00476	0.0139	5
																		3796-3895	3845	0.00476	0.0139	5
																		3801-3900	3850	0.00571	0.01668	6
																		3806-3905	3855	0.00476	0.0139	5
																		3811-3910	3860	0.00476	0.0139	5
																		3816-3915	3865	0.00571	0.01668	6
																		3821-3920	3870	0.00571	0.01668	6
																		3826-3925	3875	0.00476	0.0139	5
																		3831-3930	3880	0.00476	0.0139	5
																		3836-3935	3885	0.00571	0.01668	6
																		3841-3940	3890	0.00476	0.0139	5
																		3846-3945	3895	0.00476	0.0139	5
																		3851-3950	3900	0.00476	0.0139	5
																		3856-3955	3905	0.00571	0.01668	6
																		3861-3960	3910	0.00571	0.01668	6
																		3866-3965	3915	0.00667	0.01946	7
																		3871-3970	3920	0.00762	0.02224	8
																		3876-3975	3925	0.00762	0.02224	8
																		3881-3980	3930	0.00762	0.02224	8
																		3886-3985	3935	0.00667	0.01946	7
																		3891-3990	3940	0.00762	0.02224	8
																		3896-3995	3945	0.01086	0.02502	9
																		3901-4000	3950	0.0099	0.02224	8
																		3906-4005	3955	0.0099	0.02224	8
																		3911-4010	3960	0.0099	0.02224	8
																		3916-4015	3965	0.00895	0.01946	7
																		3921-4020	3970	0.00895	0.01946	7
																		3926-4025	3975	0.00895	0.01946	7
																		3931-4030	3980	0.00895	0.01946	7
																		3936-4035	3985	0.008	0.01668	6
																		3941-4040	3990	0.008	0.01668	6
																		3946-4045	3995	0.00981	0.01946	7
																		3951-4050	4000	0.00981	0.01946	7
																		3956-4055	4005	0.00886	0.01668	6
																		3961-4060	4010	0.00886	0.01668	6
																		3966-4065	4015	0.0079	0.0139	5
																		3971-4070	4020	0.00695	0.01112	4
																		3976-4075	4025	0.00695	0.01112	4
																		3981-4080	4030	0.00695	0.01112	4
																		3986-4085	4035	0.00695	0.01112	4
																		3991-4090	4040	0.00695	0.01112	4
																		3996-4095	4045	0.00371	0.00834	3
																		4001-4100	4050	0.00371	0.00834	3
																		4006-4105	4055	0.00371	0.00834	3
																		4011-4110	4060	0.00371	0.00834	3
																		4016-4115	4065	0.00371	0.00834	3
																		4021-4120	4070	0.00552	0.01112	4
																		4026-4125	4075	0.00552	0.01112	4
																		4031-4130	4080	0.00552	0.01112	4
																		4036-4135	4085	0.00733	0.0139	5
																		4041-4140	4090	0.00733	0.0139	5
																		4046-4145	4095	0.00457	0.00834	3
																		4051-4150	4100	0.00457	0.00834	3
																		4056-4155	4105	0.00638	0.01112	4
																		4061-4160	4110	0.00638	0.01112	4
																		4066-4165	4115	0.00638	0.01112	4
																		4071-4170	4120	0.00638	0.01112	4
																		4076-4175	4125	0.00638	0.01112	4
																		4081-4180	4130	0.00638	0.01112	4
																		4086-4185	4135	0.00638	0.01112	4
																		4091-4190	4140	0.00543	0.00834	3
																		4096-4195	4145	0.00543	0.00834	3
																		4101-4200	4150	0.00724	0.01112	4
																		4106-4205	4155	0.00724	0.01112	4
																		4111-4210	4160	0.00819	0.0139	5
																		4116-4215	4165	0.00819	0.0139	5
																		4121-4220	4170	0.00733	0.0139	5
																		4126-4225	4175	0.00829	0.01668	6
																		4131-4230	4180	0.00829	0.01668	6
																		4136-4235	4185	0.00743	0.01668	6
																		4141-4240	4190	0.00743	0.01668	6
																		4146-4245	4195	0.00743	0.01668	6
																		4151-4250	4200	0.00743	0.01668	6
																		4156-4255	4205	0.00657	0.01668	6
																		4161-4260	4210	0.00657	0.01668	6
																		4166-4265	4215	0.00657	0.01668	6
																		4171-4270	4220	0.01038	0.01946	7
																		4176-4275	4225	0.01133	0.02224	8
																		4181-4280	4230	0.01133	0.02224	8
																		4186-4285	4235	0.01133	0.02224	8
																		4191-4290	4240	0.01133	0.02224	8
																		4196-4295	4245	0.01133	0.02224	8
																		4201-4300	4250	0.00952	0.01946	7
																		4206-4305	4255	0.00952	0.01946	7
																		4211-4310	4260	0.00857	0.01668	6
																		4216-4315	4265	0.00857	0.01668	6
																		4221-4320	4270	0.00762	0.0139	5
																		4226-4325	4275	0.00667	0.01112	4
																		4231-4330	4280	0.00667	0.01112	4
																		4236-4335	4285	0.00571	0.00834	3
																		4241-4340	4290	0.00667	0.01112	4
																		4246-4345	4295	0.00762	0.0139	5
																		4251-4350	4300	0.00762	0.0139	5
																		4256-4355	4305	0.00667	0.01112	4
																		4261-4360	4310	0.00667	0.01112	4
																		4266-4365	4315	0.00667	0.01112	4
																		4271-4370	4320	0.00286	0.00834	3
																		4276-4375	4325	0.0019	0.00556	2
																		4281-4380	4330	0.0019	0.00556	2
																		4286-4385	4335	0.00286	0.00834	3
																		4291-4390	4340	0.00381	0.01112	4
																		4296-4395	4345	0.00381	0.01112	4
																		4301-4400	4350	0.00381	0.01112	4
																		4306-4405	4355	0.00381	0.01112	4
																		4311-4410	4360	0.00381	0.01112	4
																		4316-4415	4365	0.00381	0.01112	4
																		4321-4420	4370	0.00381	0.01112	4
																		4326-4425	4375	0.00381	0.01112	4
																		4331-4430	4380	0.00381	0.01112	4
																		4336-4435	4385	0.00562	0.0139	5
																		4341-4440	4390	0.00467	0.01112	4
																		4346-4445	4395	0.00371	0.00834	3
																		4351-4450	4400	0.00371	0.00834	3
																		4356-4455	4405	0.00371	0.00834	3
																		4361-4460	4410	0.00371	0.00834	3
																		4366-4465	4415	0.00371	0.00834	3
																		4371-4470	4420	0.00371	0.00834	3
																		4376-4475	4425	0.00371	0.00834	3
																		4381-4480	4430	0.00371	0.00834	3
																		4386-4485	4435	0.00371	0.00834	3
																		4391-4490	4440	0.00276	0.00556	2
																		4396-4495	4445	0.00371	0.00834	3
																		4401-4500	4450	0.00371	0.00834	3
																		4406-4505	4455	0.00371	0.00834	3
																		4411-4510	4460	0.00371	0.00834	3
																		4416-4515	4465	0.00371	0.00834	3
																		4421-4520	4470	0.00371	0.00834	3
																		4426-4525	4475	0.00371	0.00834	3
																		4431-4530	4480	0.00371	0.00834	3
																		4436-4535	4485	0.0019	0.00556	2
																		4441-4540	4490	0.0019	0.00556	2
																		4446-4545	4495	0.0019	0.00556	2
																		4451-4550	4500	0.0019	0.00556	2
																		4456-4555	4505	0.0019	0.00556	2
																		4461-4560	4510	0.0019	0.00556	2
																		4466-4565	4515	0.00286	0.00834	3
																		4471-4570	4520	0.00286	0.00834	3
																		4476-4575	4525	0.00286	0.00834	3
																		4481-4580	4530	0.00286	0.00834	3
																		4486-4585	4535	0.0019	0.00556	2
																		4491-4590	4540	0.0019	0.00556	2
																		4496-4595	4545	0.00095	0.00278	1
																		4501-4600	4550	0.00095	0.00278	1
																		4506-4605	4555	0.00095	0.00278	1
																		4511-4610	4560	0.00095	0.00278	1
																		4516-4615	4565	0.00095	0.00278	1
																		4521-4620	4570	0.00095	0.00278	1
																		4526-4625	4575	0.0019	0.00556	2
																		4531-4630	4580	0.0019	0.00556	2
																		4536-4635	4585	0.0019	0.00556	2
																		4541-4640	4590	0.0019	0.00556	2
																		4546-4645	4595	0.0019	0.00556	2
																		4551-4650	4600	0.00286	0.00834	3
																		4556-4655	4605	0.00286	0.00834	3
																		4561-4660	4610	0.00286	0.00834	3
																		4566-4665	4615	0.00286	0.00834	3
																		4571-4670	4620	0.00286	0.00834	3
																		4576-4675	4625	0.00286	0.00834	3
																		4581-4680	4630	0.00381	0.01112	4
																		4586-4685	4635	0.00381	0.01112	4
																		4591-4690	4640	0.00381	0.01112	4
																		4596-4695	4645	0.00381	0.01112	4
																		4601-4700	4650	0.00381	0.01112	4
																		4606-4705	4655	0.00476	0.0139	5
																		4611-4710	4660	0.00943	0.01668	6
																		4616-4715	4665	0.00943	0.01668	6
																		4621-4720	4670	0.00943	0.01668	6
																		4626-4725	4675	0.00848	0.0139	5
																		4631-4730	4680	0.00848	0.0139	5
																		4636-4735	4685	0.00848	0.0139	5
																		4641-4740	4690	0.00848	0.0139	5
																		4646-4745	4695	0.00943	0.01668	6
																		4651-4750	4700	0.00943	0.01668	6
																		4656-4755	4705	0.00943	0.01668	6
																		4661-4760	4710	0.00943	0.01668	6
																		4666-4765	4715	0.00943	0.01668	6
																		4671-4770	4720	0.00943	0.01668	6
																		4676-4775	4725	0.00943	0.01668	6
																		4681-4780	4730	0.01324	0.01946	7
																		4686-4785	4735	0.01324	0.01946	7
																		4691-4790	4740	0.01324	0.01946	7
																		4696-4795	4745	0.01324	0.01946	7
																		4701-4800	4750	0.01324	0.01946	7
																		4706-4805	4755	0.01229	0.01668	6
																		4711-4810	4760	0.00857	0.01668	6
																		4716-4815	4765	0.00857	0.01668	6
																		4721-4820	4770	0.00857	0.01668	6
																		4726-4825	4775	0.00857	0.01668	6
																		4731-4830	4780	0.00857	0.01668	6
																		4736-4835	4785	0.00857	0.01668	6
																		4741-4840	4790	0.00857	0.01668	6
																		4746-4845	4795	0.00762	0.0139	5
																		4751-4850	4800	0.00667	0.01112	4
																		4756-4855	4805	0.00667	0.01112	4
																		4761-4860	4810	0.00857	0.01668	6
																		4766-4865	4815	0.00762	0.0139	5
																		4771-4870	4820	0.00762	0.0139	5
																		4776-4875	4825	0.00762	0.0139	5
																		4781-4880	4830	0.00286	0.00834	3
																		4786-4885	4835	0.00381	0.01112	4
																		4791-4890	4840	0.00381	0.01112	4
																		4796-4895	4845	0.00476	0.0139	5
																		4801-4900	4850	0.00476	0.0139	5
																		4806-4905	4855	0.00476	0.0139	5
																		4811-4910	4860	0.00381	0.01112	4
																		4816-4915	4865	0.00381	0.01112	4
																		4821-4920	4870	0.00381	0.01112	4
																		4826-4925	4875	0.00381	0.01112	4
																		4831-4930	4880	0.00381	0.01112	4
																		4836-4935	4885	0.00381	0.01112	4
																		4841-4940	4890	0.00381	0.01112	4
																		4846-4945	4895	0.00381	0.01112	4
																		4851-4950	4900	0.00381	0.01112	4
																		4856-4955	4905	0.00381	0.01112	4
																		4861-4960	4910	0.0019	0.00556	2
																		4866-4965	4915	0.00381	0.01112	4
																		4871-4970	4920	0.00381	0.01112	4
																		4876-4975	4925	0.00381	0.01112	4
																		4881-4980	4930	0.00381	0.01112	4
																		4886-4985	4935	0.00286	0.00834	3
																		4891-4990	4940	0.00286	0.00834	3
																		4896-4995	4945	0.0019	0.00556	2
																		4901-5000	4950	0.0019	0.00556	2
																		4906-5005	4955	0.0019	0.00556	2
																		4911-5010	4960	0.00286	0.00834	3
																		4916-5015	4965	0.00286	0.00834	3
																		4921-5020	4970	0.00381	0.01112	4
																		4926-5025	4975	0.00476	0.0139	5
																		4931-5030	4980	0.00476	0.0139	5
																		4936-5035	4985	0.00476	0.0139	5
																		4941-5040	4990	0.00476	0.0139	5
																		4946-5045	4995	0.00476	0.0139	5
																		4951-5050	5000	0.00571	0.01668	6
																		4956-5055	5005	0.00571	0.01668	6
																		4961-5060	5010	0.00571	0.01668	6
																		4966-5065	5015	0.00381	0.01112	4
																		4971-5070	5020	0.00381	0.01112	4
																		4976-5075	5025	0.00381	0.01112	4
																		4981-5080	5030	0.00476	0.0139	5
																		4986-5085	5035	0.00476	0.0139	5
																		4991-5090	5040	0.00476	0.0139	5
																		4996-5095	5045	0.00476	0.0139	5
																		5001-5100	5050	0.00476	0.0139	5
																		5006-5105	5055	0.00571	0.01668	6
																		5011-5110	5060	0.00476	0.0139	5
																		5016-5115	5065	0.00476	0.0139	5
																		5021-5120	5070	0.00381	0.01112	4
																		5026-5125	5075	0.00286	0.00834	3
																		5031-5130	5080	0.00286	0.00834	3
																		5036-5135	5085	0.00286	0.00834	3
																		5041-5140	5090	0.00381	0.01112	4
																		5046-5145	5095	0.00476	0.0139	5
																		5051-5150	5100	0.00381	0.01112	4
																		5056-5155	5105	0.00381	0.01112	4
																		5061-5160	5110	0.00476	0.0139	5
																		5066-5165	5115	0.00476	0.0139	5
																		5071-5170	5120	0.00476	0.0139	5
																		5076-5175	5125	0.00476	0.0139	5
																		5081-5180	5130	0.00381	0.01112	4
																		5086-5185	5135	0.00733	0.01668	6
																		5091-5190	5140	0.00733	0.01668	6
																		5096-5195	5145	0.00733	0.01668	6
																		5101-5200	5150	0.00733	0.01668	6
																		5106-5205	5155	0.00638	0.0139	5
																		5111-5210	5160	0.00638	0.0139	5
																		5116-5215	5165	0.00733	0.01668	6
																		5121-5220	5170	0.00733	0.01668	6
																		5126-5225	5175	0.00733	0.01668	6
																		5131-5230	5180	0.00733	0.01668	6
																		5136-5235	5185	0.00733	0.01668	6
																		5141-5240	5190	0.00638	0.0139	5
																		5146-5245	5195	0.00543	0.01112	4
																		5151-5250	5200	0.00724	0.0139	5
																		5156-5255	5205	0.00724	0.0139	5
																		5161-5260	5210	0.00724	0.0139	5
																		5166-5265	5215	0.01105	0.01668	6
																		5171-5270	5220	0.01105	0.01668	6
																		5176-5275	5225	0.01105	0.01668	6
																		5181-5280	5230	0.01105	0.01668	6
																		5186-5285	5235	0.00752	0.01112	4
																		5191-5290	5240	0.00752	0.01112	4
																		5196-5295	5245	0.00752	0.01112	4
																		5201-5300	5250	0.00752	0.01112	4
																		5206-5305	5255	0.00933	0.0139	5
																		5211-5310	5260	0.00933	0.0139	5
																		5216-5315	5265	0.00933	0.0139	5
																		5221-5320	5270	0.00933	0.0139	5
																		5226-5325	5275	0.01029	0.01668	6
																		5231-5330	5280	0.01029	0.01668	6
																		5236-5335	5285	0.01029	0.01668	6
																		5241-5340	5290	0.01029	0.01668	6
																		5246-5345	5295	0.01029	0.01668	6
																		5251-5350	5300	0.00848	0.0139	5
																		5256-5355	5305	0.00848	0.0139	5
																		5261-5360	5310	0.00752	0.01112	4
																		5266-5365	5315	0.00371	0.00834	3
																		5271-5370	5320	0.00371	0.00834	3
																		5276-5375	5325	0.00371	0.00834	3
																		5281-5380	5330	0.00371	0.00834	3
																		5286-5385	5335	0.00552	0.01112	4
																		5291-5390	5340	0.00552	0.01112	4
																		5296-5395	5345	0.00552	0.01112	4
																		5301-5400	5350	0.00648	0.0139	5
																		5306-5405	5355	0.00467	0.01112	4
																		5311-5410	5360	0.00467	0.01112	4
																		5316-5415	5365	0.00371	0.00834	3
																		5321-5420	5370	0.00371	0.00834	3
																		5326-5425	5375	0.00276	0.00556	2
																		5331-5430	5380	0.00276	0.00556	2
																		5336-5435	5385	0.00371	0.00834	3
																		5341-5440	5390	0.00371	0.00834	3
																		5346-5445	5395	0.00467	0.01112	4
																		5351-5450	5400	0.00562	0.0139	5
																		5356-5455	5405	0.00657	0.01668	6
																		5361-5460	5410	0.00657	0.01668	6
																		5366-5465	5415	0.00657	0.01668	6
																		5371-5470	5420	0.00752	0.01946	7
																		5376-5475	5425	0.00752	0.01946	7
																		5381-5480	5430	0.00752	0.01946	7
																		5386-5485	5435	0.00667	0.01946	7
																		5391-5490	5440	0.00667	0.01946	7
																		5396-5495	5445	0.00762	0.02224	8
																		5401-5500	5450	0.00667	0.01946	7
																		5406-5505	5455	0.00667	0.01946	7
																		5411-5510	5460	0.00667	0.01946	7
																		5416-5515	5465	0.00667	0.01946	7
																		5421-5520	5470	0.00762	0.02224	8
																		5426-5525	5475	0.00943	0.02502	9
																		5431-5530	5480	0.00943	0.02502	9
																		5436-5535	5485	0.00848	0.02224	8
																		5441-5540	5490	0.00848	0.02224	8
																		5446-5545	5495	0.00752	0.01946	7
																		5451-5550	5500	0.00657	0.01668	6
																		5456-5555	5505	0.00562	0.0139	5
																		5461-5560	5510	0.00562	0.0139	5
																		5466-5565	5515	0.00562	0.0139	5
																		5471-5570	5520	0.00467	0.01112	4
																		5476-5575	5525	0.00467	0.01112	4
																		5481-5580	5530	0.00467	0.01112	4
																		5486-5585	5535	0.00371	0.00834	3
																		5491-5590	5540	0.00371	0.00834	3
																		5496-5595	5545	0.00276	0.00556	2
																		5501-5600	5550	0.00276	0.00556	2
																		5506-5605	5555	0.00276	0.00556	2
																		5511-5610	5560	0.00276	0.00556	2
																		5516-5615	5565	0.00276	0.00556	2
																		5521-5620	5570	0.00181	0.00278	1
																		5526-5625	5575	0	0	0
																		5531-5630	5580	0	0	0
																		5536-5635	5585	0	0	0
																		5541-5640	5590	0	0	0
																		5546-5645	5595	0	0	0
																		5551-5650	5600	0	0	0
																		5556-5655	5605	0	0	0
																		5561-5660	5610	0	0	0
																		5566-5665	5615	0.00381	0.00278	1
																		5571-5670	5620	0.00476	0.00556	2
																		5576-5675	5625	0.00476	0.00556	2
																		5581-5680	5630	0.00571	0.00834	3
																		5586-5685	5635	0.00952	0.01112	4
																		5591-5690	5640	0.01333	0.0139	5
																		5596-5695	5645	0.01333	0.0139	5
																		5601-5700	5650	0.01333	0.0139	5
																		5606-5705	5655	0.01333	0.0139	5
																		5611-5710	5660	0.01333	0.0139	5
																		5616-5715	5665	0.01333	0.0139	5
																		5621-5720	5670	0.02095	0.01946	7
																		5626-5725	5675	0.02857	0.02502	9
																		5631-5730	5680	0.02857	0.02502	9
																		5636-5735	5685	0.03181	0.0278	10
																		5641-5740	5690	0.03562	0.03057	11
																		5646-5745	5695	0.03657	0.03335	12
																		5651-5750	5700	0.04038	0.03613	13
																		5656-5755	5705	0.04419	0.03891	14
																		5661-5760	5710	0.04419	0.03891	14
																		5666-5765	5715	0.04419	0.03891	14
																		5671-5770	5720	0.04324	0.03613	13
																		5676-5775	5725	0.04705	0.03891	14
																		5681-5780	5730	0.0461	0.03613	13
																		5686-5785	5735	0.0461	0.03613	13
																		5691-5790	5740	0.0461	0.03613	13
																		5696-5795	5745	0.0499	0.03891	14
																		5701-5800	5750	0.0499	0.03891	14
																		5706-5805	5755	0.05371	0.04169	15
																		5711-5810	5760	0.05371	0.04169	15
																		5716-5815	5765	0.05752	0.04447	16
																		5721-5820	5770	0.0499	0.03891	14
																		5726-5825	5775	0.0461	0.03613	13
																		5731-5830	5780	0.0499	0.03891	14
																		5736-5835	5785	0.05429	0.04169	15
																		5741-5840	5790	0.05048	0.03891	14
																		5746-5845	5795	0.05333	0.03891	14
																		5751-5850	5800	0.05733	0.04169	15
																		5756-5855	5805	0.05448	0.04169	15
																		5761-5860	5810	0.05448	0.04169	15
																		5766-5865	5815	0.05448	0.04169	15
																		5771-5870	5820	0.05829	0.04447	16
																		5776-5875	5825	0.05829	0.04447	16
																		5781-5880	5830	0.0621	0.04725	17
																		5786-5885	5835	0.06281	0.04725	17
																		5791-5890	5840	0.06281	0.04725	17
																		5796-5895	5845	0.059	0.04447	16
																		5801-5900	5850	0.06281	0.04725	17
																		5806-5905	5855	0.06281	0.04725	17
																		5811-5910	5860	0.06757	0.05281	19
																		5816-5915	5865	0.06376	0.05003	18
																		5821-5920	5870	0.06757	0.05281	19
																		5826-5925	5875	0.06376	0.05003	18
																		5831-5930	5880	0.05995	0.04725	17
																		5836-5935	5885	0.05233	0.04169	15
																		5841-5940	5890	0.05233	0.04169	15
																		5846-5945	5895	0.05233	0.04169	15
																		5851-5950	5900	0.05214	0.04169	15
																		5856-5955	5905	0.05443	0.04169	15
																		5861-5960	5910	0.05443	0.04169	15
																		5866-5965	5915	0.05443	0.04169	15
																		5871-5970	5920	0.05443	0.04169	15
																		5876-5975	5925	0.05443	0.04169	15
																		5881-5980	5930	0.05252	0.04447	16
																		5886-5985	5935	0.0561	0.04725	17
																		5891-5990	5940	0.05229	0.04447	16
																		5896-5995	5945	0.06371	0.05281	19
																		5901-6000	5950	0.06371	0.05281	19
																		5906-6005	5955	0.0599	0.05003	18
																		5911-6010	5960	0.05895	0.04725	17
																		5916-6015	5965	0.06276	0.05003	18
																		5921-6020	5970	0.05895	0.04725	17
																		5926-6025	5975	0.06276	0.05003	18
																		5931-6030	5980	0.07133	0.05837	21
																		5936-6035	5985	0.07895	0.06393	23
																		5941-6040	5990	0.08276	0.06671	24
																		5946-6045	5995	0.08276	0.06671	24
																		5951-6050	6000	0.07514	0.06115	22
																		5956-6055	6005	0.07952	0.06393	23
																		5961-6060	6010	0.08333	0.06671	24
																		5966-6065	6015	0.08333	0.06671	24
																		5971-6070	6020	0.08333	0.06671	24
																		5976-6075	6025	0.08333	0.06671	24
																		5981-6080	6030	0.08524	0.06393	23
																		5986-6085	6035	0.08476	0.06393	23
																		5991-6090	6040	0.08857	0.06671	24
																		5996-6095	6045	0.07714	0.05837	21
																		6001-6100	6050	0.07333	0.05559	20
																		6006-6105	6055	0.07714	0.05837	21
																		6011-6110	6060	0.07333	0.05559	20
																		6016-6115	6065	0.07333	0.05559	20
																		6021-6120	6070	0.07333	0.05559	20
																		6026-6125	6075	0.07333	0.05559	20
																		6031-6130	6080	0.07238	0.05281	19
																		6036-6135	6085	0.06857	0.05003	18
																		6041-6140	6090	0.06857	0.05003	18
																		6046-6145	6095	0.06476	0.04725	17
																		6051-6150	6100	0.06857	0.05003	18
																		6056-6155	6105	0.0619	0.04725	17
																		6061-6160	6110	0.0619	0.04725	17
																		6066-6165	6115	0.07	0.05281	19
																		6071-6170	6120	0.06619	0.05003	18
																		6076-6175	6125	0.06619	0.05003	18
																		6081-6180	6130	0.06238	0.04725	17
																		6086-6185	6135	0.05476	0.04169	15
																		6091-6190	6140	0.05929	0.04447	16
																		6096-6195	6145	0.06786	0.05003	18
																		6101-6200	6150	0.06786	0.05003	18
																		6106-6205	6155	0.07605	0.05559	20
																		6111-6210	6160	0.085	0.06115	22
																		6116-6215	6165	0.08119	0.05837	21
																		6121-6220	6170	0.08976	0.06393	23
																		6126-6225	6175	0.09452	0.06671	24
																		6131-6230	6180	0.09119	0.06393	23
																		6136-6235	6185	0.09205	0.06393	23
																		6141-6240	6190	0.08824	0.06115	22
																		6146-6245	6195	0.09681	0.06671	24
																		6151-6250	6200	0.09729	0.06671	24
																		6156-6255	6205	0.10062	0.06671	24
																		6161-6260	6210	0.09681	0.06393	23
																		6166-6265	6215	0.08919	0.05837	21
																		6171-6270	6220	0.09348	0.06115	22
																		6176-6275	6225	0.08967	0.05837	21
																		6181-6280	6230	0.09395	0.06115	22
																		6186-6285	6235	0.09824	0.06393	23
																		6191-6290	6240	0.09419	0.06115	22
																		6196-6295	6245	0.08562	0.05559	20
																		6201-6300	6250	0.09029	0.05837	21
																		6206-6305	6255	0.07829	0.05003	18
																		6211-6310	6260	0.07695	0.05003	18
																		6216-6315	6265	0.08457	0.05559	20
																		6221-6320	6270	0.076	0.05003	18
																		6226-6325	6275	0.07124	0.04725	17
																		6231-6330	6280	0.07457	0.05003	18
																		6236-6335	6285	0.07371	0.05003	18
																		6241-6340	6290	0.07876	0.05559	20
																		6246-6345	6295	0.07829	0.05559	20
																		6251-6350	6300	0.07781	0.05559	20
																		6256-6355	6305	0.07733	0.05559	20
																		6261-6360	6310	0.08495	0.06115	22
																		6266-6365	6315	0.08067	0.05837	21
																		6271-6370	6320	0.084	0.06115	22
																		6276-6375	6325	0.084	0.06115	22
																		6281-6380	6330	0.07971	0.05837	21
																		6286-6385	6335	0.08248	0.06115	22
																		6291-6390	6340	0.082	0.06115	22
																		6296-6395	6345	0.08762	0.06671	24
																		6301-6400	6350	0.08676	0.06671	24
																		6306-6405	6355	0.08676	0.06671	24
																		6311-6410	6360	0.07914	0.06115	22
																		6316-6415	6365	0.08676	0.06671	24
																		6321-6420	6370	0.08676	0.06671	24
																		6326-6425	6375	0.08676	0.06671	24
																		6331-6430	6380	0.08676	0.06671	24
																		6336-6435	6385	0.08771	0.06949	25
																		6341-6440	6390	0.08267	0.06393	23
																		6346-6445	6395	0.07838	0.06115	22
																		6351-6450	6400	0.07876	0.06393	23
																		6356-6455	6405	0.07876	0.06393	23
																		6361-6460	6410	0.08257	0.06671	24
																		6366-6465	6415	0.08257	0.06671	24
																		6371-6470	6420	0.07876	0.06393	23
																		6376-6475	6425	0.082	0.06671	24
																		6381-6480	6430	0.08295	0.06949	25
																		6386-6485	6435	0.0759	0.06393	23
																		6391-6490	6440	0.07971	0.06671	24
																		6396-6495	6445	0.08219	0.06671	24
																		6401-6500	6450	0.07838	0.06393	23
																		6406-6505	6455	0.08219	0.06671	24
																		6411-6510	6460	0.086	0.06949	25
																		6416-6515	6465	0.07171	0.06115	22
																		6421-6520	6470	0.07933	0.06671	24
																		6426-6525	6475	0.07552	0.06393	23
																		6431-6530	6480	0.0679	0.05837	21
																		6436-6535	6485	0.06314	0.05281	19
																		6441-6540	6490	0.0641	0.05559	20
																		6446-6545	6495	0.0679	0.05837	21
																		6451-6550	6500	0.068	0.05559	20
																		6456-6555	6505	0.066	0.05559	20
																		6461-6560	6510	0.05838	0.05003	18
																		6466-6565	6515	0.05838	0.05003	18
																		6471-6570	6520	0.05838	0.05003	18
																		6476-6575	6525	0.05895	0.05003	18
																		6481-6580	6530	0.06943	0.05559	20
																		6486-6585	6535	0.06943	0.05559	20
																		6491-6590	6540	0.06181	0.05003	18
																		6496-6595	6545	0.05629	0.04725	17
																		6501-6600	6550	0.0601	0.05003	18
																		6506-6605	6555	0.05629	0.04725	17
																		6511-6610	6560	0.05629	0.04725	17
																		6516-6615	6565	0.06295	0.05003	18
																		6521-6620	6570	0.06695	0.05281	19
																		6526-6625	6575	0.07457	0.05837	21
																		6531-6630	6580	0.07457	0.05837	21
																		6536-6635	6585	0.07838	0.06115	22
																		6541-6640	6590	0.08505	0.06393	23
																		6546-6645	6595	0.07743	0.05837	21
																		6551-6650	6600	0.07695	0.05837	21
																		6556-6655	6605	0.07895	0.05837	21
																		6561-6660	6610	0.07514	0.05559	20
																		6566-6665	6615	0.0761	0.05837	21
																		6571-6670	6620	0.07705	0.06115	22
																		6576-6675	6625	0.076	0.06393	23
																		6581-6680	6630	0.06457	0.05559	20
																		6586-6685	6635	0.06838	0.05837	21
																		6591-6690	6640	0.07219	0.06115	22
																		6596-6695	6645	0.06962	0.05837	21
																		6601-6700	6650	0.07343	0.06115	22
																		6606-6705	6655	0.08105	0.06671	24
																		6611-6710	6660	0.08105	0.06671	24
																		6616-6715	6665	0.08105	0.06671	24
																		6621-6720	6670	0.07324	0.06115	22
																		6626-6725	6675	0.06562	0.05559	20
																		6631-6730	6680	0.07324	0.06115	22
																		6636-6735	6685	0.06943	0.05837	21
																		6641-6740	6690	0.06181	0.05281	19
																		6646-6745	6695	0.06943	0.05837	21
																		6651-6750	6700	0.06943	0.05837	21
																		6656-6755	6705	0.0699	0.05837	21
																		6661-6760	6710	0.07752	0.06393	23
																		6666-6765	6715	0.08419	0.06671	24
																		6671-6770	6720	0.08267	0.06393	23
																		6676-6775	6725	0.08752	0.06393	23
																		6681-6780	6730	0.0939	0.06949	25
																		6686-6785	6735	0.0939	0.06949	25
																		6691-6790	6740	0.0901	0.06671	24
																		6696-6795	6745	0.0939	0.06949	25
																		6701-6800	6750	0.09057	0.06671	24
																		6706-6805	6755	0.09057	0.06671	24
																		6711-6810	6760	0.09314	0.06949	25
																		6716-6815	6765	0.08552	0.06393	23
																		6721-6820	6770	0.08267	0.06393	23
																		6726-6825	6775	0.09029	0.06949	25
																		6731-6830	6780	0.08648	0.06671	24
																		6736-6835	6785	0.08648	0.06671	24
																		6741-6840	6790	0.09029	0.06949	25
																		6746-6845	6795	0.08648	0.06671	24
																		6751-6850	6800	0.08543	0.06949	25
																		6756-6855	6805	0.08114	0.06671	24
																		6761-6860	6810	0.07733	0.06393	23
																		6766-6865	6815	0.08057	0.06671	24
																		6771-6870	6820	0.08114	0.06671	24
																		6776-6875	6825	0.07733	0.06393	23
																		6781-6880	6830	0.07095	0.05837	21
																		6786-6885	6835	0.06714	0.05559	20
																		6791-6890	6840	0.07095	0.05837	21
																		6796-6895	6845	0.07095	0.05837	21
																		6801-6900	6850	0.06667	0.05559	20
																		6806-6905	6855	0.06333	0.05281	19
																		6811-6910	6860	0.06838	0.05559	20
																		6816-6915	6865	0.07619	0.06115	22
																		6821-6920	6870	0.07524	0.05837	21
																		6826-6925	6875	0.07571	0.05837	21
																		6831-6930	6880	0.07571	0.05837	21
																		6836-6935	6885	0.07829	0.06115	22
																		6841-6940	6890	0.07543	0.06115	22
																		6846-6945	6895	0.07543	0.06115	22
																		6851-6950	6900	0.07267	0.05559	20
																		6856-6955	6905	0.07648	0.05837	21
																		6861-6960	6910	0.08029	0.06115	22
																		6866-6965	6915	0.06943	0.05281	19
																		6871-6970	6920	0.07124	0.05559	20
																		6876-6975	6925	0.07124	0.05559	20
																		6881-6980	6930	0.07124	0.05559	20
																		6886-6985	6935	0.07829	0.06115	22
																		6891-6990	6940	0.07448	0.05837	21
																		6896-6995	6945	0.07067	0.05559	20
																		6901-7000	6950	0.07162	0.05837	21
																		6906-7005	6955	0.06733	0.05559	20
																		6911-7010	6960	0.05971	0.05003	18
																		6916-7015	6965	0.0519	0.04447	16
																		6921-7020	6970	0.05571	0.04725	17
																		6926-7025	6975	0.05143	0.04447	16
																		6931-7030	6980	0.05143	0.04447	16
																		6936-7035	6985	0.05267	0.04447	16
																		6941-7040	6990	0.05171	0.04169	15
																		6946-7045	6995	0.05667	0.04447	16
																		6951-7050	7000	0.05667	0.04447	16
																		6956-7055	7005	0.05286	0.04169	15
																		6961-7060	7010	0.04905	0.03891	14
																		6966-7065	7015	0.05229	0.04169	15
																		6971-7070	7020	0.05048	0.03891	14
																		6976-7075	7025	0.05048	0.03891	14
																		6981-7080	7030	0.05048	0.03891	14
																		6986-7085	7035	0.05105	0.03891	14
																		6991-7090	7040	0.05867	0.04447	16
																		6996-7095	7045	0.05867	0.04447	16
																		7001-7100	7050	0.05771	0.04169	15
																		7006-7105	7055	0.06248	0.04725	17
																		7011-7110	7060	0.06629	0.05003	18
																		7016-7115	7065	0.07057	0.05281	19
																		7021-7120	7070	0.06676	0.05003	18
																		7026-7125	7075	0.06295	0.04725	17
																		7031-7130	7080	0.05914	0.04447	16
																		7036-7135	7085	0.06295	0.04725	17
																		7041-7140	7090	0.06295	0.04725	17
																		7046-7145	7095	0.05419	0.04169	15
																		7051-7150	7100	0.05838	0.04725	17
																		7056-7155	7105	0.06219	0.05003	18
																		7061-7160	7110	0.06219	0.05003	18
																		7066-7165	7115	0.07038	0.05559	20
																		7071-7170	7120	0.07038	0.05559	20
																		7076-7175	7125	0.07038	0.05559	20
																		7081-7180	7130	0.076	0.06115	22
																		7086-7185	7135	0.07162	0.05837	21
																		7091-7190	7140	0.064	0.05281	19
																		7096-7195	7145	0.064	0.05281	19
																		7101-7200	7150	0.06781	0.05559	20
																		7106-7205	7155	0.06686	0.05281	19
																		7111-7210	7160	0.05924	0.04725	17
																		7116-7215	7165	0.05876	0.04725	17
																		7121-7220	7170	0.05876	0.04725	17
																		7126-7225	7175	0.06257	0.05003	18
																		7131-7230	7180	0.06257	0.05003	18
																		7136-7235	7185	0.05876	0.04725	17
																		7141-7240	7190	0.06257	0.05003	18
																		7146-7245	7195	0.06257	0.05003	18
																		7151-7250	7200	0.05838	0.04447	16
																		7156-7255	7205	0.06219	0.04725	17
																		7161-7260	7210	0.05838	0.04447	16
																		7166-7265	7215	0.05076	0.03891	14
																		7171-7270	7220	0.05148	0.03891	14
																		7176-7275	7225	0.05148	0.03891	14
																		7181-7280	7230	0.04967	0.03613	13
																		7186-7285	7235	0.05024	0.03613	13
																		7191-7290	7240	0.05786	0.04169	15
																		7196-7295	7245	0.05786	0.04169	15
																		7201-7300	7250	0.05786	0.04169	15
																		7206-7305	7255	0.06167	0.04447	16
																		7211-7310	7260	0.06167	0.04447	16
																		7216-7315	7265	0.06167	0.04447	16
																		7221-7320	7270	0.06643	0.05003	18
																		7226-7325	7275	0.06643	0.05003	18
																		7231-7330	7280	0.06643	0.05003	18
																		7236-7335	7285	0.06643	0.05003	18
																		7241-7340	7290	0.06262	0.04725	17
																		7246-7345	7295	0.06262	0.04725	17
																		7251-7350	7300	0.06643	0.05003	18
																		7256-7355	7305	0.05881	0.04447	16
																		7261-7360	7310	0.06643	0.05003	18
																		7266-7365	7315	0.0669	0.05003	18
																		7271-7370	7320	0.06619	0.05003	18
																		7276-7375	7325	0.06619	0.05003	18
																		7281-7380	7330	0.06238	0.04725	17
																		7286-7385	7335	0.05857	0.04447	16
																		7291-7390	7340	0.0519	0.04169	15
																		7296-7395	7345	0.05571	0.04447	16
																		7301-7400	7350	0.0519	0.04169	15
																		7306-7405	7355	0.04429	0.03613	13
																		7311-7410	7360	0.04429	0.03613	13
																		7316-7415	7365	0.04048	0.03335	12
																		7321-7420	7370	0.03952	0.03057	11
																		7326-7425	7375	0.04333	0.03335	12
																		7331-7430	7380	0.04333	0.03335	12
																		7336-7435	7385	0.04333	0.03335	12
																		7341-7440	7390	0.04714	0.03613	13
																		7346-7445	7395	0.05181	0.03891	14
																		7351-7450	7400	0.048	0.03613	13
																		7356-7455	7405	0.05562	0.04169	15
																		7361-7460	7410	0.048	0.03613	13
																		7366-7465	7415	0.04371	0.03335	12
																		7371-7470	7420	0.04695	0.03613	13
																		7376-7475	7425	0.04695	0.03613	13
																		7381-7480	7430	0.05076	0.03891	14
																		7386-7485	7435	0.05076	0.03891	14
																		7391-7490	7440	0.04981	0.03613	13
																		7396-7495	7445	0.04981	0.03613	13
																		7401-7500	7450	0.05362	0.03891	14
																		7406-7505	7455	0.05743	0.04169	15
																		7411-7510	7460	0.05838	0.04447	16
																		7416-7515	7465	0.05933	0.04725	17
																		7421-7520	7470	0.05552	0.04447	16
																		7426-7525	7475	0.05171	0.04169	15
																		7431-7530	7480	0.05552	0.04447	16
																		7436-7535	7485	0.05981	0.04725	17
																		7441-7540	7490	0.05981	0.04725	17
																		7446-7545	7495	0.05514	0.04447	16
																		7451-7550	7500	0.05895	0.04725	17
																		7456-7555	7505	0.0561	0.04725	17
																		7461-7560	7510	0.0561	0.04725	17
																		7466-7565	7515	0.06038	0.05003	18
																		7471-7570	7520	0.0581	0.05003	18
																		7476-7575	7525	0.05429	0.04725	17
																		7481-7580	7530	0.05048	0.04447	16
																		7486-7585	7535	0.05429	0.04725	17
																		7491-7590	7540	0.0619	0.05281	19
																		7496-7595	7545	0.0581	0.05003	18
																		7501-7600	7550	0.0561	0.05003	18
																		7506-7605	7555	0.0599	0.05281	19
																		7511-7610	7560	0.05895	0.05003	18
																		7516-7615	7565	0.06181	0.05003	18
																		7521-7620	7570	0.06562	0.05281	19
																		7526-7625	7575	0.06181	0.05003	18
																		7531-7630	7580	0.058	0.04725	17
																		7536-7635	7585	0.05629	0.04725	17
																		7541-7640	7590	0.05248	0.04447	16
																		7546-7645	7595	0.05248	0.04447	16
																		7551-7650	7600	0.04867	0.04169	15
																		7556-7655	7605	0.0439	0.03613	13
																		7561-7660	7610	0.0439	0.03613	13
																		7566-7665	7615	0.04724	0.03891	14
																		7571-7670	7620	0.04248	0.03335	12
																		7576-7675	7625	0.04438	0.03891	14
																		7581-7680	7630	0.04438	0.03891	14
																		7586-7685	7635	0.04057	0.03613	13
																		7591-7690	7640	0.03676	0.03335	12
																		7596-7695	7645	0.04057	0.03613	13
																		7601-7700	7650	0.04257	0.03613	13
																		7606-7705	7655	0.04257	0.03613	13
																		7611-7710	7660	0.04352	0.03891	14
																		7616-7715	7665	0.04352	0.03891	14
																		7621-7720	7670	0.04448	0.04169	15
																		7626-7725	7675	0.04543	0.04447	16
																		7631-7730	7680	0.04638	0.04725	17
																		7636-7735	7685	0.04181	0.04447	16
																		7641-7740	7690	0.04562	0.04725	17
																		7646-7745	7695	0.04562	0.04725	17
																		7651-7750	7700	0.04943	0.05003	18
																		7656-7755	7705	0.05324	0.05281	19
																		7661-7760	7710	0.05419	0.05559	20
																		7666-7765	7715	0.05267	0.05559	20
																		7671-7770	7720	0.05648	0.05837	21
																		7676-7775	7725	0.05457	0.05281	19
																		7681-7780	7730	0.05838	0.05559	20
																		7686-7785	7735	0.05838	0.05559	20
																		7691-7790	7740	0.05838	0.05559	20
																		7696-7795	7745	0.05838	0.05559	20
																		7701-7800	7750	0.05838	0.05559	20
																		7706-7805	7755	0.05457	0.05281	19
																		7711-7810	7760	0.05362	0.05003	18
																		7716-7815	7765	0.05362	0.05003	18
																		7721-7820	7770	0.05267	0.04725	17
																		7726-7825	7775	0.05552	0.04725	17
																		7731-7830	7780	0.05933	0.05003	18
																		7736-7835	7785	0.06133	0.05003	18
																		7741-7840	7790	0.06629	0.05281	19
																		7746-7845	7795	0.06629	0.05281	19
																		7751-7850	7800	0.06248	0.05003	18
																		7756-7855	7805	0.06248	0.05003	18
																		7761-7860	7810	0.06581	0.05003	18
																		7766-7865	7815	0.05971	0.04447	16
																		7771-7870	7820	0.05971	0.04447	16
																		7776-7875	7825	0.06295	0.04725	17
																		7781-7880	7830	0.05914	0.04447	16
																		7786-7885	7835	0.06171	0.04725	17
																		7791-7890	7840	0.0579	0.04447	16
																		7796-7895	7845	0.05971	0.04725	17
																		7801-7900	7850	0.06352	0.05003	18
																		7806-7905	7855	0.05971	0.04725	17
																		7811-7910	7860	0.05971	0.04725	17
																		7816-7915	7865	0.05848	0.04725	17
																		7821-7920	7870	0.05848	0.04725	17
																		7826-7925	7875	0.05943	0.05003	18
																		7831-7930	7880	0.05467	0.04447	16
																		7836-7935	7885	0.05848	0.04725	17
																		7841-7940	7890	0.05352	0.04447	16
																		7846-7945	7895	0.05352	0.04447	16
																		7851-7950	7900	0.05733	0.04725	17
																		7856-7955	7905	0.05352	0.04447	16
																		7861-7960	7910	0.04924	0.04169	15
																		7866-7965	7915	0.04924	0.04169	15
																		7871-7970	7920	0.04543	0.03891	14
																		7876-7975	7925	0.046	0.03891	14
																		7881-7980	7930	0.04981	0.04169	15
																		7886-7985	7935	0.04724	0.03891	14
																		7891-7990	7940	0.05152	0.04169	15
																		7896-7995	7945	0.0459	0.03613	13
																		7901-8000	7950	0.0459	0.03613	13
																		7906-8005	7955	0.0459	0.03613	13
																		7911-8010	7960	0.04971	0.03891	14
																		7916-8015	7965	0.04714	0.03613	13
																		7921-8020	7970	0.04714	0.03613	13
																		7926-8025	7975	0.04619	0.03335	12
																		7931-8030	7980	0.04619	0.03335	12
																		7936-8035	7985	0.04238	0.03057	11
																		7941-8040	7990	0.04619	0.03335	12
																		7946-8045	7995	0.04619	0.03335	12
																		7951-8050	8000	0.04714	0.03613	13
																		7956-8055	8005	0.04714	0.03613	13
																		7961-8060	8010	0.05095	0.03891	14
																		7966-8065	8015	0.05476	0.04169	15
																		7971-8070	8020	0.05476	0.04169	15
																		7976-8075	8025	0.05476	0.04169	15
																		7981-8080	8030	0.05476	0.04169	15
																		7986-8085	8035	0.05905	0.04447	16
																		7991-8090	8040	0.05857	0.04447	16
																		7996-8095	8045	0.06238	0.04725	17
																		8001-8100	8050	0.05857	0.04447	16
																		8006-8105	8055	0.05857	0.04447	16
																		8011-8110	8060	0.06619	0.05003	18
																		8016-8115	8065	0.07381	0.05559	20
																		8021-8120	8070	0.07381	0.05559	20
																		8026-8125	8075	0.08143	0.06115	22
																		8031-8130	8080	0.08905	0.06671	24
																		8036-8135	8085	0.08524	0.06393	23
																		8041-8140	8090	0.08143	0.06115	22
																		8046-8145	8095	0.0871	0.06671	24
																		8051-8150	8100	0.08233	0.06115	22
																		8056-8155	8105	0.08614	0.06393	23
																		8061-8160	8110	0.08233	0.06115	22
																		8066-8165	8115	0.07852	0.05837	21
																		8071-8170	8120	0.08233	0.06115	22
																		8076-8175	8125	0.08557	0.06393	23
																		8081-8180	8130	0.08557	0.06393	23
																		8086-8185	8135	0.08129	0.06115	22
																		8091-8190	8140	0.07748	0.05837	21
																		8096-8195	8145	0.07367	0.05559	20
																		8101-8200	8150	0.06986	0.05281	19
																		8106-8205	8155	0.06986	0.05281	19
																		8111-8210	8160	0.06224	0.04725	17
																		8116-8215	8165	0.05643	0.04447	16
																		8121-8220	8170	0.05262	0.04169	15
																		8126-8225	8175	0.045	0.03613	13
																		8131-8230	8180	0.04138	0.03335	12
																		8136-8235	8185	0.04538	0.03613	13
																		8141-8240	8190	0.04538	0.03613	13
																		8146-8245	8195	0.03971	0.03057	11
																		8151-8250	8200	0.04733	0.03613	13
																		8156-8255	8205	0.04352	0.03335	12
																		8161-8260	8210	0.05114	0.03891	14
																		8166-8265	8215	0.05495	0.04169	15
																		8171-8270	8220	0.0521	0.04169	15
																		8176-8275	8225	0.046	0.03891	14
																		8181-8280	8230	0.04981	0.04169	15
																		8186-8285	8235	0.05743	0.04725	17
																		8191-8290	8240	0.06124	0.05003	18
																		8196-8295	8245	0.06638	0.05281	19
																		8201-8300	8250	0.07019	0.05559	20
																		8206-8305	8255	0.07781	0.06115	22
																		8211-8310	8260	0.074	0.05837	21
																		8216-8315	8265	0.076	0.05837	21
																		8221-8320	8270	0.07981	0.06115	22
																		8226-8325	8275	0.08814	0.06671	24
																		8231-8330	8280	0.08414	0.06393	23
																		8236-8335	8285	0.08014	0.06115	22
																		8241-8340	8290	0.07633	0.05837	21
																		8246-8345	8295	0.08014	0.06115	22
																		8251-8350	8300	0.08014	0.06115	22
																		8256-8355	8305	0.08443	0.06393	23
																		8261-8360	8310	0.08443	0.06393	23
																		8266-8365	8315	0.08443	0.06393	23
																		8271-8370	8320	0.0949	0.06949	25
																		8276-8375	8325	0.09776	0.06949	25
																		8281-8380	8330	0.09014	0.06393	23
																		8286-8385	8335	0.09014	0.06393	23
																		8291-8390	8340	0.08633	0.06115	22
																		8296-8395	8345	0.085	0.06115	22
																		8301-8400	8350	0.08119	0.05837	21
																		8306-8405	8355	0.07357	0.05281	19
																		8311-8410	8360	0.07357	0.05281	19
																		8316-8415	8365	0.06976	0.05003	18
																		8321-8420	8370	0.06595	0.04725	17
																		8326-8425	8375	0.06238	0.04725	17
																		8331-8430	8380	0.06619	0.05003	18
																		8336-8435	8385	0.06619	0.05003	18
																		8341-8440	8390	0.07	0.05281	19
																		8346-8445	8395	0.07	0.05281	19
																		8351-8450	8400	0.06238	0.04725	17
																		8356-8455	8405	0.0619	0.04725	17
																		8361-8460	8410	0.0619	0.04725	17
																		8366-8465	8415	0.0619	0.04725	17
																		8371-8470	8420	0.06133	0.04725	17
																		8376-8475	8425	0.06133	0.04725	17
																		8381-8480	8430	0.06514	0.05003	18
																		8386-8485	8435	0.06586	0.05003	18
																		8391-8490	8440	0.07014	0.05281	19
																		8396-8495	8445	0.06633	0.05003	18
																		8401-8500	8450	0.07014	0.05281	19
																		8406-8505	8455	0.07467	0.05559	20
																		8411-8510	8460	0.07467	0.05559	20
																		8416-8515	8465	0.08229	0.06115	22
																		8421-8520	8470	0.08229	0.06115	22
																		8426-8525	8475	0.07371	0.05281	19
																		8431-8530	8480	0.078	0.05559	20
																		8436-8535	8485	0.08562	0.06115	22
																		8441-8540	8490	0.08181	0.05837	21
																		8446-8545	8495	0.078	0.05559	20
																		8451-8550	8500	0.078	0.05559	20
																		8456-8555	8505	0.07419	0.05281	19
																		8461-8560	8510	0.06752	0.05003	18
																		8466-8565	8515	0.06933	0.05281	19
																		8471-8570	8520	0.06229	0.04725	17
																		8476-8575	8525	0.0661	0.05003	18
																		8481-8580	8530	0.0661	0.05003	18
																		8486-8585	8535	0.06157	0.04725	17
																		8491-8590	8540	0.0611	0.04725	17
																		8496-8595	8545	0.0649	0.05003	18
																		8501-8600	8550	0.0611	0.04725	17
																		8506-8605	8555	0.06419	0.05003	18
																		8511-8610	8560	0.06419	0.05003	18
																		8516-8615	8565	0.05752	0.04725	17
																		8521-8620	8570	0.06133	0.05003	18
																		8526-8625	8575	0.06133	0.05003	18
																		8531-8630	8580	0.05705	0.04725	17
																		8536-8635	8585	0.05324	0.04447	16
																		8541-8640	8590	0.05324	0.04447	16
																		8546-8645	8595	0.05705	0.04725	17
																		8551-8650	8600	0.05705	0.04725	17
																		8556-8655	8605	0.05705	0.04725	17
																		8561-8660	8610	0.0561	0.04447	16
																		8566-8665	8615	0.05048	0.03891	14
																		8571-8670	8620	0.04667	0.03613	13
																		8576-8675	8625	0.03905	0.03057	11
																		8581-8680	8630	0.04286	0.03335	12
																		8586-8685	8635	0.05048	0.03891	14
																		8591-8690	8640	0.05429	0.04169	15
																		8596-8695	8645	0.05048	0.03891	14
																		8601-8700	8650	0.05048	0.03891	14
																		8606-8705	8655	0.04286	0.03335	12
																		8611-8710	8660	0.04286	0.03335	12
																		8616-8715	8665	0.04571	0.03335	12
																		8621-8720	8670	0.0419	0.03057	11
																		8626-8725	8675	0.04286	0.03335	12
																		8631-8730	8680	0.03905	0.03057	11
																		8636-8735	8685	0.03524	0.0278	10
																		8641-8740	8690	0.03524	0.0278	10
																		8646-8745	8695	0.03143	0.02502	9
																		8651-8750	8700	0.03143	0.02502	9
																		8656-8755	8705	0.03143	0.02502	9
																		8661-8760	8710	0.03143	0.02502	9
																		8666-8765	8715	0.03143	0.02502	9
																		8671-8770	8720	0.03143	0.02502	9
																		8676-8775	8725	0.03905	0.03057	11
																		8681-8780	8730	0.03143	0.02502	9
																		8686-8785	8735	0.02	0.01668	6
																		8691-8790	8740	0.01238	0.01112	4
																		8696-8795	8745	0.01238	0.01112	4
																		8701-8800	8750	0.01238	0.01112	4
																		8706-8805	8755	0.02038	0.01946	7
																		8711-8810	8760	0.02038	0.01946	7
																		8716-8815	8765	0.01752	0.01946	7
																		8721-8820	8770	0.02133	0.02224	8
																		8726-8825	8775	0.02848	0.02502	9
																		8731-8830	8780	0.02848	0.02502	9
																		8736-8835	8785	0.02848	0.02502	9
																		8741-8840	8790	0.02848	0.02502	9
																		8746-8845	8795	0.02848	0.02502	9
																		8751-8850	8800	0.02848	0.02502	9
																		8756-8855	8805	0.02848	0.02502	9
																		8761-8860	8810	0.03229	0.0278	10
																		8766-8865	8815	0.03229	0.0278	10
																		8771-8870	8820	0.03229	0.0278	10
																		8776-8875	8825	0.02467	0.02224	8
																		8781-8880	8830	0.02467	0.02224	8
																		8786-8885	8835	0.02467	0.02224	8
																		8791-8890	8840	0.02467	0.02224	8
																		8796-8895	8845	0.02467	0.02224	8
																		8801-8900	8850	0.02467	0.02224	8
																		8806-8905	8855	0.01667	0.0139	5
																		8811-8910	8860	0.01667	0.0139	5
																		8816-8915	8865	0.01571	0.01112	4
																		8821-8920	8870	0.01286	0.01112	4
																		8826-8925	8875	0.00476	0.00556	2
																		8831-8930	8880	0.00571	0.00834	3
																		8836-8935	8885	0.00571	0.00834	3
																		8841-8940	8890	0.00571	0.00834	3
																		8846-8945	8895	0.00571	0.00834	3
																		8851-8950	8900	0.01	0.01112	4
																		8856-8955	8905	0.01381	0.0139	5
																		8861-8960	8910	0.01	0.01112	4
																		8866-8965	8915	0.01381	0.0139	5
																		8871-8970	8920	0.02324	0.02224	8
																		8876-8975	8925	0.02705	0.02502	9
																		8881-8980	8930	0.03467	0.03057	11
																		8886-8985	8935	0.03848	0.03335	12
																		8891-8990	8940	0.04229	0.03613	13
																		8896-8995	8945	0.04229	0.03613	13
																		8901-9000	8950	0.04229	0.03613	13
																		8906-9005	8955	0.04229	0.03613	13
																		8911-9010	8960	0.04229	0.03613	13
																		8916-9015	8965	0.04229	0.03613	13
																		8921-9020	8970	0.04133	0.03335	12
																		8926-9025	8975	0.04133	0.03335	12
																		8931-9030	8980	0.04038	0.03057	11
																		8936-9035	8985	0.04133	0.03335	12
																		8941-9040	8990	0.04133	0.03335	12
																		8946-9045	8995	0.04133	0.03335	12
																		8951-9050	9000	0.03705	0.03057	11
																		8956-9055	9005	0.03324	0.0278	10
																		8961-9060	9010	0.03324	0.0278	10
																		8966-9065	9015	0.02943	0.02502	9
																		8971-9070	9020	0.02095	0.01946	7
																		8976-9075	9025	0.0181	0.01946	7
																		8981-9080	9030	0.01429	0.01668	6
																		8986-9085	9035	0.01048	0.0139	5
																		8991-9090	9040	0.00667	0.01112	4
																		8996-9095	9045	0.00667	0.01112	4
																		9001-9100	9050	0.00762	0.0139	5
																		9006-9105	9055	0.00762	0.0139	5
																		9011-9110	9060	0.00762	0.0139	5
																		9016-9115	9065	0.00762	0.0139	5
																		9021-9120	9070	0.00762	0.0139	5
																		9026-9125	9075	0.00762	0.0139	5
																		9031-9130	9080	0.00762	0.0139	5
																		9036-9135	9085	0.00667	0.01112	4
																		9041-9140	9090	0.00667	0.01112	4
																		9046-9145	9095	0.00667	0.01112	4
																		9051-9150	9100	0.00667	0.01112	4
																		9056-9155	9105	0.00667	0.01112	4
																		9061-9160	9110	0.00667	0.01112	4
																		9066-9165	9115	0.00667	0.01112	4
																		9071-9170	9120	0.00571	0.00834	3
																		9076-9175	9125	0.00476	0.00556	2
																		9081-9180	9130	0.00095	0.00278	1
																		9086-9185	9135	0.00352	0.00556	2
																		9091-9190	9140	0.00352	0.00556	2
																		9096-9195	9145	0.00352	0.00556	2
																		9101-9200	9150	0.00257	0.00278	1
																		9106-9205	9155	0.00257	0.00278	1
																		9111-9210	9160	0.00257	0.00278	1
																		9116-9215	9165	0.00257	0.00278	1
																		9121-9220	9170	0.00257	0.00278	1
																		9126-9225	9175	0.00257	0.00278	1
																		9131-9230	9180	0.00257	0.00278	1
																		9136-9235	9185	0.00257	0.00278	1
																		9141-9240	9190	0.00257	0.00278	1
																		9146-9245	9195	0.00352	0.00556	2
																		9151-9250	9200	0.00352	0.00556	2
																		9156-9255	9205	0.00352	0.00556	2
																		9161-9260	9210	0.00352	0.00556	2
																		9166-9265	9215	0.00352	0.00556	2
																		9171-9270	9220	0.00352	0.00556	2
																		9176-9275	9225	0.00352	0.00556	2
																		9181-9280	9230	0.00352	0.00556	2
																		9186-9285	9235	0.00095	0.00278	1
																		9191-9290	9240	0.00095	0.00278	1
																		9196-9295	9245	0.00095	0.00278	1
																		9201-9300	9250	0.00095	0.00278	1
																		9206-9305	9255	0.00095	0.00278	1
																		9211-9310	9260	0.00095	0.00278	1
																		9216-9315	9265	0.00095	0.00278	1
																		9221-9320	9270	0.0019	0.00556	2
																		9226-9325	9275	0.0019	0.00556	2
																		9231-9330	9280	0.0019	0.00556	2
																		9236-9335	9285	0.0019	0.00556	2
																		9241-9340	9290	0.0019	0.00556	2
																		9246-9345	9295	0.00095	0.00278	1
																		9251-9350	9300	0.00095	0.00278	1
																		9256-9355	9305	0.00095	0.00278	1
																		9261-9360	9310	0.00095	0.00278	1
																		9266-9365	9315	0.00095	0.00278	1
																		9271-9370	9320	0.00095	0.00278	1
																		9276-9375	9325	0.00095	0.00278	1
																		9281-9380	9330	0.00095	0.00278	1
																		9286-9385	9335	0.00095	0.00278	1
																		9291-9390	9340	0.00095	0.00278	1
																		9296-9395	9345	0.0019	0.00556	2
																		9301-9400	9350	0.0019	0.00556	2
																		9306-9405	9355	0.0019	0.00556	2
																		9311-9410	9360	0.0019	0.00556	2
																		9316-9415	9365	0.0019	0.00556	2
																		9321-9420	9370	0.0019	0.00556	2
																		9326-9425	9375	0.0019	0.00556	2
																		9331-9430	9380	0.0019	0.00556	2
																		9336-9435	9385	0.0019	0.00556	2
																		9341-9440	9390	0.0019	0.00556	2
																		9346-9445	9395	0.0019	0.00556	2
																		9351-9450	9400	0.0019	0.00556	2
																		9356-9455	9405	0.0019	0.00556	2
																		9361-9460	9410	0.00286	0.00834	3
																		9366-9465	9415	0.00286	0.00834	3
																		9371-9470	9420	0.00286	0.00834	3
																		9376-9475	9425	0.00286	0.00834	3
																		9381-9480	9430	0.00286	0.00834	3
																		9386-9485	9435	0.00286	0.00834	3
																		9391-9490	9440	0.00286	0.00834	3
																		9396-9495	9445	0.00286	0.00834	3
																		9401-9500	9450	0.00286	0.00834	3
																		9406-9505	9455	0.00286	0.00834	3
																		9411-9510	9460	0.00286	0.00834	3
																		9416-9515	9465	0.00286	0.00834	3
																		9421-9520	9470	0.0019	0.00556	2
																		9426-9521	9473	0.00198	0.00579	2

## Sheet: S. Table 14 CMV
Virus	Population set	n	no. of polymorphic sites	number of mutations	ave. no. of nucleotide differences (k)	nucleotide diversity (π)												Window	Midpoint	Pi	Theta	S
CMV	cmv_at	2	519	519	519	0.06273												1-100	50	0.02889	0.04783	13
	cmv_st	6	929	976	345.6	0.04177												6-105	55	0.03278	0.05151	14
	overall	8	1242	1328	408.679	0.04939												11-110	60	0.03861	0.05519	15
																		16-115	65	0.03639	0.05151	14
																		21-120	70	0.04056	0.05519	15
																		26-125	75	0.04556	0.05887	16
																		31-130	80	0.04111	0.05151	14
																		36-135	85	0.04111	0.05151	14
																		41-140	90	0.04278	0.05151	14
																		46-145	95	0.04667	0.05519	15
																		51-150	100	0.04667	0.05519	15
																		56-155	105	0.04889	0.05887	16
																		61-160	110	0.05778	0.06623	18
																		66-165	115	0.06444	0.07727	21
																		71-170	120	0.06611	0.07727	21
																		76-175	125	0.06611	0.07727	21
																		81-180	130	0.06611	0.07727	21
																		86-185	135	0.07222	0.08463	23
																		91-190	140	0.07611	0.0883	24
																		96-195	145	0.07389	0.08463	23
																		101-200	150	0.07167	0.08095	22
																		106-205	155	0.07167	0.08095	22
																		111-210	160	0.07	0.08095	22
																		116-215	165	0.07	0.08095	22
																		121-220	170	0.06806	0.08095	22
																		126-225	175	0.06306	0.07727	21
																		131-230	180	0.06806	0.08095	22
																		136-235	185	0.06806	0.08095	22
																		141-240	190	0.0725	0.0883	24
																		146-245	195	0.0725	0.0883	24
																		151-250	200	0.07861	0.09566	26
																		156-255	205	0.07861	0.09566	26
																		161-260	210	0.07667	0.09198	25
																		166-265	215	0.07	0.08095	22
																		171-270	220	0.06389	0.07359	20
																		176-275	225	0.06611	0.07727	21
																		181-280	230	0.06611	0.07727	21
																		186-285	235	0.06667	0.08095	22
																		191-290	240	0.06278	0.07727	21
																		196-295	245	0.05833	0.06991	19
																		201-300	250	0.06056	0.07359	20
																		206-305	255	0.06278	0.07727	21
																		211-310	260	0.07083	0.0883	24
																		216-315	265	0.07528	0.09566	26
																		221-320	270	0.07306	0.09198	25
																		226-325	275	0.07583	0.09198	25
																		231-330	280	0.07083	0.0883	24
																		236-335	285	0.07083	0.0883	24
																		241-340	290	0.0625	0.07727	21
																		246-345	295	0.05861	0.07359	20
																		251-350	300	0.05694	0.07359	20
																		256-355	305	0.05472	0.06991	19
																		261-360	310	0.04778	0.06623	18
																		266-365	315	0.05167	0.06991	19
																		271-370	320	0.05611	0.07727	21
																		276-375	325	0.05389	0.07359	20
																		281-380	330	0.05389	0.07359	20
																		286-385	335	0.04722	0.06255	17
																		291-390	340	0.05111	0.06623	18
																		296-395	345	0.06	0.07359	20
																		301-400	350	0.06222	0.07727	21
																		306-405	355	0.06	0.07359	20
																		311-410	360	0.05	0.06255	17
																		316-415	365	0.05333	0.06255	17
																		321-420	370	0.05556	0.06623	18
																		326-425	375	0.05278	0.06623	18
																		331-430	380	0.06167	0.07359	20
																		336-435	385	0.0675	0.07727	21
																		341-440	390	0.0775	0.0883	24
																		346-445	395	0.07972	0.09198	25
																		351-450	400	0.08167	0.09198	25
																		356-455	405	0.08167	0.09198	25
																		361-460	410	0.08389	0.09566	26
																		366-465	415	0.08222	0.09566	26
																		371-470	420	0.08	0.09198	25
																		376-475	425	0.08	0.09198	25
																		381-480	430	0.07778	0.0883	24
																		386-485	435	0.08	0.09198	25
																		391-490	440	0.07833	0.09198	25
																		396-495	445	0.07528	0.0883	24
																		401-500	450	0.07083	0.08095	22
																		406-505	455	0.07472	0.08463	23
																		411-510	460	0.0725	0.08095	22
																		416-515	465	0.07333	0.08463	23
																		421-520	470	0.07917	0.0883	24
																		426-525	475	0.08472	0.09198	25
																		431-530	480	0.07806	0.0883	24
																		436-535	485	0.07389	0.08463	23
																		441-540	490	0.06389	0.07359	20
																		446-545	495	0.06167	0.06991	19
																		451-550	500	0.05528	0.06255	17
																		456-555	505	0.0575	0.06623	18
																		461-560	510	0.0575	0.06623	18
																		466-565	515	0.0575	0.06623	18
																		471-570	520	0.0575	0.06623	18
																		476-575	525	0.0575	0.06623	18
																		481-580	530	0.0575	0.06623	18
																		486-585	535	0.05972	0.06991	19
																		491-590	540	0.05972	0.06991	19
																		496-595	545	0.05389	0.06623	18
																		501-600	550	0.06056	0.07727	21
																		506-605	555	0.05917	0.07727	21
																		511-610	560	0.06306	0.08095	22
																		516-615	565	0.05444	0.06991	19
																		521-620	570	0.05083	0.06991	19
																		526-625	575	0.05111	0.06991	19
																		531-630	580	0.04889	0.06623	18
																		536-635	585	0.04944	0.06991	19
																		541-640	590	0.05167	0.07359	20
																		546-645	595	0.05167	0.07359	20
																		551-650	600	0.05556	0.07727	21
																		556-655	605	0.05556	0.07727	21
																		561-660	610	0.05333	0.07359	20
																		566-665	615	0.05111	0.06991	19
																		571-670	620	0.05111	0.06991	19
																		576-675	625	0.05111	0.06991	19
																		581-680	630	0.06306	0.08095	22
																		586-685	635	0.06306	0.08095	22
																		591-690	640	0.06083	0.07727	21
																		596-695	645	0.06639	0.08095	22
																		601-700	650	0.05972	0.06991	19
																		606-705	655	0.05333	0.06255	17
																		611-710	660	0.04944	0.05887	16
																		616-715	665	0.04944	0.05887	16
																		621-720	670	0.045	0.05151	14
																		626-725	675	0.03694	0.04415	12
																		631-730	680	0.03694	0.04415	12
																		636-735	685	0.0325	0.03679	10
																		641-740	690	0.03028	0.03311	9
																		646-745	695	0.03583	0.03679	10
																		651-750	700	0.03861	0.04415	12
																		656-755	705	0.04083	0.04783	13
																		661-760	710	0.04306	0.05151	14
																		666-765	715	0.04944	0.05887	16
																		671-770	720	0.04722	0.05519	15
																		676-775	725	0.04944	0.05887	16
																		681-780	730	0.03972	0.05151	14
																		686-785	735	0.03972	0.05151	14
																		691-790	740	0.04361	0.05519	15
																		696-795	745	0.03806	0.05151	14
																		701-800	750	0.04028	0.05519	15
																		706-805	755	0.0425	0.05887	16
																		711-810	760	0.0425	0.05887	16
																		716-815	765	0.04472	0.06255	17
																		721-820	770	0.04694	0.06623	18
																		726-825	775	0.04694	0.06623	18
																		731-830	780	0.04917	0.06991	19
																		736-835	785	0.05139	0.07359	20
																		741-840	790	0.05139	0.07359	20
																		746-845	795	0.04583	0.06991	19
																		751-850	800	0.03917	0.05887	16
																		756-855	805	0.03472	0.05151	14
																		761-860	810	0.0325	0.04783	13
																		766-865	815	0.02611	0.04047	11
																		771-870	820	0.02611	0.04047	11
																		776-875	825	0.02833	0.04415	12
																		781-880	830	0.03056	0.04783	13
																		786-885	835	0.02833	0.04415	12
																		791-890	840	0.02667	0.04415	12
																		796-895	845	0.02889	0.04783	13
																		801-900	850	0.03333	0.05519	15
																		806-905	855	0.03333	0.05519	15
																		811-910	860	0.03556	0.05887	16
																		816-915	865	0.03722	0.05887	16
																		821-920	870	0.04139	0.06255	17
																		826-925	875	0.0475	0.06991	19
																		831-930	880	0.04917	0.06991	19
																		836-935	885	0.05722	0.07727	21
																		841-940	890	0.06167	0.08463	23
																		846-945	895	0.06611	0.09198	25
																		851-950	900	0.07028	0.09566	26
																		856-955	905	0.07472	0.10302	28
																		861-960	910	0.07472	0.10302	28
																		866-965	915	0.08139	0.11406	31
																		871-970	920	0.0875	0.12142	33
																		876-975	925	0.08306	0.11406	31
																		881-980	930	0.08083	0.11038	30
																		886-985	935	0.08083	0.11038	30
																		891-990	940	0.08083	0.11038	30
																		896-995	945	0.07861	0.1067	29
																		901-1000	950	0.07194	0.09566	26
																		906-1005	955	0.06972	0.09198	25
																		911-1010	960	0.07194	0.09566	26
																		916-1015	965	0.06806	0.09198	25
																		921-1020	970	0.06167	0.08463	23
																		926-1025	975	0.05778	0.08095	22
																		931-1030	980	0.05778	0.08095	22
																		936-1035	985	0.0475	0.06991	19
																		941-1040	990	0.04528	0.06623	18
																		946-1045	995	0.045	0.06255	17
																		951-1050	1000	0.04472	0.06255	17
																		956-1055	1005	0.04028	0.05519	15
																		961-1060	1010	0.04694	0.06623	18
																		966-1065	1015	0.04417	0.05887	16
																		971-1070	1020	0.04028	0.05519	15
																		976-1075	1025	0.0425	0.05887	16
																		981-1080	1030	0.04028	0.05519	15
																		986-1085	1035	0.04028	0.05519	15
																		991-1090	1040	0.04222	0.05519	15
																		996-1095	1045	0.04667	0.06255	17
																		1001-1100	1050	0.04889	0.06623	18
																		1006-1105	1055	0.05111	0.06991	19
																		1011-1110	1060	0.04667	0.06255	17
																		1016-1115	1065	0.04667	0.06255	17
																		1021-1120	1070	0.04667	0.06255	17
																		1026-1125	1075	0.04667	0.06255	17
																		1031-1130	1080	0.04889	0.06623	18
																		1036-1135	1085	0.05333	0.07359	20
																		1041-1140	1090	0.05111	0.06991	19
																		1046-1145	1095	0.05417	0.07359	20
																		1051-1150	1100	0.05417	0.07359	20
																		1056-1155	1105	0.06278	0.08463	23
																		1061-1160	1110	0.05611	0.07359	20
																		1066-1165	1115	0.05861	0.07727	21
																		1071-1170	1120	0.05861	0.07727	21
																		1076-1175	1125	0.05861	0.07727	21
																		1081-1180	1130	0.06722	0.0883	24
																		1086-1185	1135	0.06722	0.0883	24
																		1091-1190	1140	0.0675	0.09198	25
																		1096-1195	1145	0.06972	0.09566	26
																		1101-1200	1150	0.07139	0.09566	26
																		1106-1205	1155	0.07722	0.09934	27
																		1111-1210	1160	0.08167	0.1067	29
																		1116-1215	1165	0.08389	0.11038	30
																		1121-1220	1170	0.08611	0.11406	31
																		1126-1225	1175	0.08389	0.11038	30
																		1131-1230	1180	0.08	0.1067	29
																		1136-1235	1185	0.07556	0.09934	27
																		1141-1240	1190	0.08167	0.1067	29
																		1146-1245	1195	0.07667	0.10302	28
																		1151-1250	1200	0.07278	0.09934	27
																		1156-1255	1205	0.06417	0.0883	24
																		1161-1260	1210	0.06417	0.0883	24
																		1166-1265	1215	0.06	0.08463	23
																		1171-1270	1220	0.06222	0.0883	24
																		1176-1275	1225	0.06222	0.0883	24
																		1181-1280	1230	0.05583	0.08095	22
																		1186-1285	1235	0.05361	0.07727	21
																		1191-1290	1240	0.04917	0.06991	19
																		1196-1295	1245	0.0425	0.05887	16
																		1201-1300	1250	0.03861	0.05519	15
																		1206-1305	1255	0.03056	0.04783	13
																		1211-1310	1260	0.03111	0.04415	12
																		1216-1315	1265	0.03111	0.04415	12
																		1221-1320	1270	0.03111	0.04415	12
																		1226-1325	1275	0.03333	0.04783	13
																		1231-1330	1280	0.03333	0.04783	13
																		1236-1335	1285	0.03556	0.05151	14
																		1241-1340	1290	0.02944	0.04415	12
																		1246-1345	1295	0.02722	0.04047	11
																		1251-1350	1300	0.02722	0.04047	11
																		1256-1355	1305	0.02722	0.04047	11
																		1261-1360	1310	0.02722	0.04047	11
																		1266-1365	1315	0.025	0.03679	10
																		1271-1370	1320	0.02722	0.04047	11
																		1276-1375	1325	0.025	0.03679	10
																		1281-1380	1330	0.02278	0.03311	9
																		1286-1385	1335	0.02278	0.03311	9
																		1291-1390	1340	0.02278	0.03311	9
																		1296-1395	1345	0.025	0.03679	10
																		1301-1400	1350	0.025	0.03679	10
																		1306-1405	1355	0.02944	0.04415	12
																		1311-1410	1360	0.02444	0.04047	11
																		1316-1415	1365	0.02444	0.04047	11
																		1321-1420	1370	0.02667	0.04415	12
																		1326-1425	1375	0.02667	0.04415	12
																		1331-1430	1380	0.02444	0.04047	11
																		1336-1435	1385	0.02222	0.03679	10
																		1341-1440	1390	0.02444	0.04047	11
																		1346-1445	1395	0.02444	0.04047	11
																		1351-1450	1400	0.02667	0.04415	12
																		1356-1455	1405	0.02889	0.04783	13
																		1361-1460	1410	0.03556	0.05887	16
																		1366-1465	1415	0.04	0.06623	18
																		1371-1470	1420	0.03556	0.05887	16
																		1376-1475	1425	0.03778	0.06255	17
																		1381-1480	1430	0.04806	0.06991	19
																		1386-1485	1435	0.05028	0.07359	20
																		1391-1490	1440	0.05028	0.07359	20
																		1396-1495	1445	0.05028	0.07359	20
																		1401-1500	1450	0.05028	0.07359	20
																		1406-1505	1455	0.04806	0.06991	19
																		1411-1510	1460	0.05417	0.07727	21
																		1416-1515	1465	0.05639	0.08095	22
																		1421-1520	1470	0.05417	0.07727	21
																		1426-1525	1475	0.05194	0.07359	20
																		1431-1530	1480	0.05194	0.07359	20
																		1436-1535	1485	0.05194	0.07359	20
																		1441-1540	1490	0.05417	0.07727	21
																		1446-1545	1495	0.06028	0.08463	23
																		1451-1550	1500	0.0625	0.0883	24
																		1456-1555	1505	0.06861	0.09566	26
																		1461-1560	1510	0.06194	0.08463	23
																		1466-1565	1515	0.06167	0.08095	22
																		1471-1570	1520	0.06167	0.08095	22
																		1476-1575	1525	0.06389	0.08463	23
																		1481-1580	1530	0.06222	0.0883	24
																		1486-1585	1535	0.06	0.08463	23
																		1491-1590	1540	0.06222	0.0883	24
																		1496-1595	1545	0.06	0.08463	23
																		1501-1600	1550	0.06	0.08463	23
																		1506-1605	1555	0.05778	0.08095	22
																		1511-1610	1560	0.05389	0.07727	21
																		1516-1615	1565	0.04944	0.06991	19
																		1521-1620	1570	0.04722	0.06623	18
																		1526-1625	1575	0.04722	0.06623	18
																		1531-1630	1580	0.04944	0.06991	19
																		1536-1635	1585	0.05167	0.07359	20
																		1541-1640	1590	0.04722	0.06623	18
																		1546-1645	1595	0.04111	0.05887	16
																		1551-1650	1600	0.03667	0.05151	14
																		1556-1655	1605	0.03056	0.04415	12
																		1561-1660	1610	0.03056	0.04415	12
																		1566-1665	1615	0.02861	0.04415	12
																		1571-1670	1620	0.02861	0.04415	12
																		1576-1675	1625	0.02639	0.04047	11
																		1581-1680	1630	0.01778	0.02943	8
																		1586-1685	1635	0.01778	0.02943	8
																		1591-1690	1640	0.01778	0.02943	8
																		1596-1695	1645	0.01778	0.02943	8
																		1601-1700	1650	0.02	0.03311	9
																		1606-1705	1655	0.02222	0.03679	10
																		1611-1710	1660	0.02222	0.03679	10
																		1616-1715	1665	0.02222	0.03679	10
																		1621-1720	1670	0.02444	0.04047	11
																		1626-1725	1675	0.02444	0.04047	11
																		1631-1730	1680	0.02667	0.04415	12
																		1636-1735	1685	0.02667	0.04415	12
																		1641-1740	1690	0.02667	0.04415	12
																		1646-1745	1695	0.02667	0.04415	12
																		1651-1750	1700	0.02667	0.04415	12
																		1656-1755	1705	0.02444	0.04047	11
																		1661-1760	1710	0.02444	0.04047	11
																		1666-1765	1715	0.02222	0.03679	10
																		1671-1770	1720	0.02	0.03311	9
																		1676-1775	1725	0.01778	0.02943	8
																		1681-1780	1730	0.01778	0.02943	8
																		1686-1785	1735	0.01778	0.02943	8
																		1691-1790	1740	0.01556	0.02576	7
																		1696-1795	1745	0.01556	0.02576	7
																		1701-1800	1750	0.01333	0.02208	6
																		1706-1805	1755	0.01333	0.02208	6
																		1711-1810	1760	0.01333	0.02208	6
																		1716-1815	1765	0.01556	0.02576	7
																		1721-1820	1770	0.01556	0.02576	7
																		1726-1825	1775	0.01778	0.02943	8
																		1731-1830	1780	0.01333	0.02208	6
																		1736-1835	1785	0.01722	0.02576	7
																		1741-1840	1790	0.01944	0.02943	8
																		1746-1845	1795	0.02167	0.03311	9
																		1751-1850	1800	0.02389	0.03679	10
																		1756-1855	1805	0.02389	0.03679	10
																		1761-1860	1810	0.02389	0.03679	10
																		1766-1865	1815	0.02611	0.04047	11
																		1771-1870	1820	0.02833	0.04415	12
																		1776-1875	1825	0.03056	0.04783	13
																		1781-1880	1830	0.03278	0.05151	14
																		1786-1885	1835	0.03278	0.05151	14
																		1791-1890	1840	0.035	0.05519	15
																		1796-1895	1845	0.03722	0.05887	16
																		1801-1900	1850	0.03944	0.06255	17
																		1806-1905	1855	0.03722	0.05887	16
																		1811-1910	1860	0.04111	0.06255	17
																		1816-1915	1865	0.04333	0.06623	18
																		1821-1920	1870	0.04333	0.06623	18
																		1826-1925	1875	0.04333	0.06623	18
																		1831-1930	1880	0.04556	0.06991	19
																		1836-1935	1885	0.03944	0.06255	17
																		1841-1940	1890	0.03722	0.05887	16
																		1846-1945	1895	0.03944	0.06255	17
																		1851-1950	1900	0.03944	0.06255	17
																		1856-1955	1905	0.04167	0.06623	18
																		1861-1960	1910	0.04389	0.06991	19
																		1866-1965	1915	0.04389	0.06991	19
																		1871-1970	1920	0.04167	0.06623	18
																		1876-1975	1925	0.03944	0.06255	17
																		1881-1980	1930	0.04111	0.06255	17
																		1886-1985	1935	0.04333	0.06623	18
																		1891-1990	1940	0.04556	0.06991	19
																		1896-1995	1945	0.04556	0.06991	19
																		1901-2000	1950	0.04333	0.06623	18
																		1906-2005	1955	0.04556	0.06991	19
																		1911-2010	1960	0.04333	0.06623	18
																		1916-2015	1965	0.04333	0.06623	18
																		1921-2020	1970	0.04556	0.06991	19
																		1926-2025	1975	0.04333	0.06623	18
																		1931-2030	1980	0.04333	0.06623	18
																		1936-2035	1985	0.04556	0.06991	19
																		1941-2040	1990	0.04778	0.07359	20
																		1946-2045	1995	0.04556	0.06991	19
																		1951-2050	2000	0.04333	0.06623	18
																		1956-2055	2005	0.04111	0.06255	17
																		1961-2060	2010	0.04111	0.06255	17
																		1966-2065	2015	0.045	0.06623	18
																		1971-2070	2020	0.04722	0.06991	19
																		1976-2075	2025	0.05389	0.08095	22
																		1981-2080	2030	0.05444	0.08463	23
																		1986-2085	2035	0.05222	0.08095	22
																		1991-2090	2040	0.05	0.07727	21
																		1996-2095	2045	0.05222	0.08095	22
																		2001-2100	2050	0.05444	0.08463	23
																		2006-2105	2055	0.05667	0.0883	24
																		2011-2110	2060	0.05722	0.09198	25
																		2016-2115	2065	0.05722	0.09198	25
																		2021-2120	2070	0.055	0.0883	24
																		2026-2125	2075	0.05889	0.09198	25
																		2031-2130	2080	0.05889	0.09198	25
																		2036-2135	2085	0.05889	0.09198	25
																		2041-2140	2090	0.05667	0.0883	24
																		2046-2145	2095	0.05667	0.0883	24
																		2051-2150	2100	0.06444	0.09566	26
																		2056-2155	2105	0.06889	0.10302	28
																		2061-2160	2110	0.06667	0.09934	27
																		2066-2165	2115	0.06444	0.09566	26
																		2071-2170	2120	0.06222	0.09198	25
																		2076-2175	2125	0.05778	0.08463	23
																		2081-2180	2130	0.05333	0.07727	21
																		2086-2185	2135	0.05556	0.08095	22
																		2091-2190	2140	0.05333	0.07727	21
																		2096-2195	2145	0.05389	0.07359	20
																		2101-2200	2150	0.05389	0.07359	20
																		2106-2205	2155	0.05167	0.06991	19
																		2111-2210	2160	0.04944	0.06623	18
																		2116-2215	2165	0.04722	0.06255	17
																		2121-2220	2170	0.04722	0.06255	17
																		2126-2225	2175	0.04778	0.06623	18
																		2131-2230	2180	0.04778	0.06623	18
																		2136-2235	2185	0.04556	0.06255	17
																		2141-2240	2190	0.04556	0.06255	17
																		2146-2245	2195	0.04556	0.06255	17
																		2151-2250	2200	0.03778	0.05519	15
																		2156-2255	2205	0.03333	0.04783	13
																		2161-2260	2210	0.03333	0.04783	13
																		2166-2265	2215	0.03167	0.04783	13
																		2171-2270	2220	0.03389	0.05151	14
																		2176-2275	2225	0.03389	0.05151	14
																		2181-2280	2230	0.03389	0.05151	14
																		2186-2285	2235	0.03556	0.05151	14
																		2191-2290	2240	0.03556	0.05151	14
																		2196-2295	2245	0.03444	0.05151	14
																		2201-2300	2250	0.03444	0.05151	14
																		2206-2305	2255	0.03444	0.05151	14
																		2211-2310	2260	0.03444	0.05151	14
																		2216-2315	2265	0.03667	0.05519	15
																		2221-2320	2270	0.03667	0.05519	15
																		2226-2325	2275	0.03222	0.04783	13
																		2231-2330	2280	0.03	0.04415	12
																		2236-2335	2285	0.03	0.04415	12
																		2241-2340	2290	0.03	0.04415	12
																		2246-2345	2295	0.03222	0.04783	13
																		2251-2350	2300	0.03444	0.05151	14
																		2256-2355	2305	0.03444	0.05151	14
																		2261-2360	2310	0.04056	0.05887	16
																		2266-2365	2315	0.04556	0.06255	17
																		2271-2370	2320	0.05056	0.06623	18
																		2276-2375	2325	0.05333	0.06623	18
																		2281-2380	2330	0.05333	0.06623	18
																		2286-2385	2335	0.05167	0.06623	18
																		2291-2390	2340	0.05778	0.07359	20
																		2296-2395	2345	0.05833	0.07727	21
																		2301-2400	2350	0.05611	0.07359	20
																		2306-2405	2355	0.06583	0.08095	22
																		2311-2410	2360	0.07417	0.09198	25
																		2316-2415	2365	0.07194	0.0883	24
																		2321-2420	2370	0.07583	0.09198	25
																		2326-2425	2375	0.08417	0.10302	28
																		2331-2430	2380	0.08417	0.10302	28
																		2336-2435	2385	0.08861	0.11038	30
																		2341-2440	2390	0.09306	0.11774	32
																		2346-2445	2395	0.09083	0.11406	31
																		2351-2450	2400	0.09306	0.11774	32
																		2356-2455	2405	0.0975	0.1251	34
																		2361-2460	2410	0.09361	0.12142	33
																		2366-2465	2415	0.09417	0.12142	33
																		2371-2470	2420	0.09139	0.12142	33
																		2376-2475	2425	0.09028	0.12142	33
																		2381-2480	2430	0.0925	0.1251	34
																		2386-2485	2435	0.09028	0.12142	33
																		2391-2490	2440	0.08417	0.11406	31
																		2396-2495	2445	0.08194	0.11038	30
																		2401-2500	2450	0.08194	0.11038	30
																		2406-2505	2455	0.07222	0.10302	28
																		2411-2510	2460	0.06389	0.09198	25
																		2416-2515	2465	0.06389	0.09198	25
																		2421-2520	2470	0.05778	0.08463	23
																		2426-2525	2475	0.05333	0.07727	21
																		2431-2530	2480	0.05778	0.08463	23
																		2436-2535	2485	0.05333	0.07727	21
																		2441-2540	2490	0.05111	0.07359	20
																		2446-2545	2495	0.04889	0.06991	19
																		2451-2550	2500	0.04833	0.06623	18
																		2456-2555	2505	0.04833	0.06623	18
																		2461-2560	2510	0.04833	0.06623	18
																		2466-2565	2515	0.04056	0.05887	16
																		2471-2570	2520	0.04	0.05519	15
																		2476-2575	2525	0.03611	0.05151	14
																		2481-2580	2530	0.03389	0.04783	13
																		2486-2585	2535	0.03611	0.05151	14
																		2491-2590	2540	0.04028	0.05519	15
																		2496-2595	2545	0.03806	0.05151	14
																		2501-2600	2550	0.0425	0.05887	16
																		2506-2605	2555	0.04694	0.06623	18
																		2511-2610	2560	0.04472	0.06255	17
																		2516-2615	2565	0.04889	0.06623	18
																		2521-2620	2570	0.05833	0.07359	20
																		2526-2625	2575	0.05667	0.07359	20
																		2531-2630	2580	0.05444	0.06991	19
																		2536-2635	2585	0.05444	0.06991	19
																		2541-2640	2590	0.05444	0.06991	19
																		2546-2645	2595	0.06278	0.08095	22
																		2551-2650	2600	0.06278	0.08095	22
																		2556-2655	2605	0.06056	0.07727	21
																		2561-2660	2610	0.06056	0.07727	21
																		2566-2665	2615	0.07056	0.0883	24
																		2571-2670	2620	0.06889	0.0883	24
																		2576-2675	2625	0.06889	0.0883	24
																		2581-2680	2630	0.07556	0.09934	27
																		2586-2685	2635	0.07333	0.09566	26
																		2591-2690	2640	0.07139	0.09566	26
																		2596-2695	2645	0.07361	0.09934	27
																		2601-2700	2650	0.07139	0.09566	26
																		2606-2705	2655	0.06972	0.0883	24
																		2611-2710	2660	0.07417	0.09566	26
																		2616-2715	2665	0.06778	0.0883	24
																		2621-2720	2670	0.0625	0.08463	23
																		2626-2725	2675	0.06028	0.08095	22
																		2631-2730	2680	0.05806	0.07727	21
																		2636-2735	2685	0.0625	0.08463	23
																		2641-2740	2690	0.06028	0.08095	22
																		2646-2745	2695	0.05194	0.06991	19
																		2651-2750	2700	0.04806	0.06623	18
																		2656-2755	2705	0.04806	0.06623	18
																		2661-2760	2710	0.04583	0.06255	17
																		2666-2765	2715	0.04028	0.05887	16
																		2671-2770	2720	0.04028	0.05887	16
																		2676-2775	2725	0.04028	0.05887	16
																		2681-2780	2730	0.03583	0.05151	14
																		2686-2785	2735	0.03583	0.05151	14
																		2691-2790	2740	0.03361	0.04783	13
																		2696-2795	2745	0.03361	0.04783	13
																		2701-2800	2750	0.03528	0.04783	13
																		2706-2805	2755	0.03028	0.04415	12
																		2711-2810	2760	0.02583	0.03679	10
																		2716-2815	2765	0.02806	0.04047	11
																		2721-2820	2770	0.02611	0.04047	11
																		2726-2825	2775	0.03056	0.04783	13
																		2731-2830	2780	0.03278	0.05151	14
																		2736-2835	2785	0.02833	0.04415	12
																		2741-2840	2790	0.02833	0.04415	12
																		2746-2845	2795	0.02833	0.04415	12
																		2751-2850	2800	0.02833	0.04415	12
																		2756-2855	2805	0.02833	0.04415	12
																		2761-2860	2810	0.03056	0.04783	13
																		2766-2865	2815	0.02833	0.04415	12
																		2771-2870	2820	0.02833	0.04415	12
																		2776-2875	2825	0.03444	0.05151	14
																		2781-2880	2830	0.03667	0.05519	15
																		2786-2885	2835	0.03889	0.05887	16
																		2791-2890	2840	0.03889	0.05887	16
																		2796-2895	2845	0.03667	0.05519	15
																		2801-2900	2850	0.03722	0.05887	16
																		2806-2905	2855	0.04167	0.06623	18
																		2811-2910	2860	0.04389	0.06991	19
																		2816-2915	2865	0.04389	0.06991	19
																		2821-2920	2870	0.04167	0.06623	18
																		2826-2925	2875	0.03944	0.06255	17
																		2831-2930	2880	0.03722	0.05887	16
																		2836-2935	2885	0.03722	0.05887	16
																		2841-2940	2890	0.03944	0.06255	17
																		2846-2945	2895	0.04167	0.06623	18
																		2851-2950	2900	0.04611	0.07359	20
																		2856-2955	2905	0.04833	0.07727	21
																		2861-2960	2910	0.04833	0.07727	21
																		2866-2965	2915	0.04611	0.07359	20
																		2871-2970	2920	0.04389	0.06991	19
																		2876-2975	2925	0.04	0.06623	18
																		2881-2980	2930	0.03556	0.05887	16
																		2886-2985	2935	0.03556	0.05887	16
																		2891-2990	2940	0.03778	0.06255	17
																		2896-2995	2945	0.04222	0.06991	19
																		2901-3000	2950	0.03778	0.06255	17
																		2906-3005	2955	0.03333	0.05519	15
																		2911-3010	2960	0.03111	0.05151	14
																		2916-3015	2965	0.03278	0.05151	14
																		2921-3020	2970	0.03278	0.05151	14
																		2926-3025	2975	0.03444	0.05151	14
																		2931-3031	2980	0.04444	0.06255	17
																		2936-3036	2985	0.05222	0.06991	19
																		2941-3041	2990	0.05389	0.06991	19
																		2946-3046	2995	0.05389	0.06991	19
																		2951-3051	3000	0.04944	0.06255	17
																		2956-3056	3005	0.045	0.05519	15
																		2961-3063	3010	0.05056	0.05887	16
																		2966-3068	3015	0.05833	0.06623	18
																		2971-3073	3020	0.05833	0.06623	18
																		2976-3078	3025	0.05611	0.06255	17
																		2981-3083	3031	0.05611	0.06255	17
																		2986-3088	3036	0.05389	0.05887	16
																		2991-3093	3041	0.05556	0.05887	16
																		2996-3098	3046	0.05111	0.05151	14
																		3001-3103	3051	0.05111	0.05151	14
																		3006-3108	3056	0.05111	0.05151	14
																		3011-3113	3063	0.05111	0.05151	14
																		3016-3118	3068	0.04944	0.05151	14
																		3021-3123	3073	0.04944	0.05151	14
																		3026-3128	3078	0.04556	0.04783	13
																		3032-3133	3083	0.04444	0.04415	12
																		3037-3138	3088	0.03667	0.03679	10
																		3042-3143	3093	0.03833	0.03679	10
																		3047-3148	3098	0.03611	0.03311	9
																		3052-3153	3103	0.04	0.03679	10
																		3057-3158	3108	0.04	0.03679	10
																		3064-3163	3113	0.03222	0.02943	8
																		3069-3168	3118	0.02444	0.02208	6
																		3074-3173	3123	0.02444	0.02208	6
																		3079-3178	3128	0.02444	0.02208	6
																		3084-3183	3133	0.02444	0.02208	6
																		3089-3188	3138	0.02444	0.02208	6
																		3094-3193	3143	0.02056	0.0184	5
																		3099-3198	3148	0.02056	0.0184	5
																		3104-3203	3153	0.025	0.02576	7
																		3109-3208	3158	0.025	0.02576	7
																		3114-3213	3163	0.025	0.02576	7
																		3119-3218	3168	0.02278	0.02208	6
																		3124-3223	3173	0.02278	0.02208	6
																		3129-3228	3178	0.02278	0.02208	6
																		3134-3233	3183	0.01389	0.01472	4
																		3139-3238	3188	0.01389	0.01472	4
																		3144-3243	3193	0.02	0.02208	6
																		3149-3248	3198	0.02	0.02208	6
																		3154-3253	3203	0.025	0.02576	7
																		3159-3258	3208	0.025	0.02576	7
																		3164-3263	3213	0.03222	0.03311	9
																		3169-3268	3218	0.03444	0.03679	10
																		3174-3273	3223	0.03444	0.03679	10
																		3179-3278	3228	0.03444	0.03679	10
																		3184-3283	3233	0.03444	0.03679	10
																		3189-3288	3238	0.03667	0.04047	11
																		3194-3293	3243	0.04111	0.04783	13
																		3199-3298	3248	0.04111	0.04783	13
																		3204-3303	3253	0.03889	0.04415	12
																		3209-3308	3258	0.03889	0.04415	12
																		3214-3313	3263	0.03889	0.04415	12
																		3219-3318	3268	0.04389	0.04783	13
																		3224-3323	3273	0.04389	0.04783	13
																		3229-3328	3278	0.05444	0.05519	15
																		3234-3333	3283	0.05444	0.05519	15
																		3239-3338	3288	0.05444	0.05519	15
																		3244-3343	3293	0.04278	0.04415	12
																		3249-3348	3298	0.04278	0.04415	12
																		3254-3353	3303	0.03389	0.03679	10
																		3259-3358	3308	0.03611	0.04047	11
																		3264-3363	3313	0.02889	0.03311	9
																		3269-3368	3318	0.03389	0.03679	10
																		3274-3373	3323	0.03611	0.04047	11
																		3279-3381	3328	0.03833	0.04415	12
																		3284-3386	3333	0.04444	0.05151	14
																		3289-3391	3338	0.04444	0.05151	14
																		3294-3396	3343	0.04	0.04415	12
																		3299-3401	3348	0.04222	0.04783	13
																		3304-3406	3353	0.04	0.04415	12
																		3309-3411	3358	0.04	0.04415	12
																		3314-3416	3363	0.04	0.04415	12
																		3319-3421	3368	0.035	0.04047	11
																		3324-3426	3373	0.03944	0.04783	13
																		3329-3431	3381	0.03111	0.04415	12
																		3334-3436	3386	0.03333	0.04783	13
																		3339-3441	3391	0.03333	0.04783	13
																		3344-3446	3396	0.03889	0.05151	14
																		3349-3451	3401	0.03889	0.05151	14
																		3354-3456	3406	0.04389	0.05519	15
																		3359-3461	3411	0.04889	0.05887	16
																		3364-3466	3416	0.05389	0.06255	17
																		3369-3471	3421	0.05167	0.05887	16
																		3374-3476	3426	0.05722	0.06255	17
																		3382-3481	3431	0.06444	0.06623	18
																		3387-3486	3436	0.06056	0.06255	17
																		3392-3491	3441	0.05833	0.05887	16
																		3397-3496	3446	0.05833	0.05887	16
																		3402-3501	3451	0.05611	0.05519	15
																		3407-3506	3456	0.05611	0.05519	15
																		3412-3511	3461	0.05611	0.05519	15
																		3417-3516	3466	0.05611	0.05519	15
																		3422-3521	3471	0.05611	0.05519	15
																		3427-3526	3476	0.05167	0.04783	13
																		3432-3531	3481	0.04944	0.04415	12
																		3437-3536	3486	0.04722	0.04047	11
																		3442-3541	3491	0.04722	0.04047	11
																		3447-3546	3496	0.04167	0.03679	10
																		3452-3551	3501	0.04167	0.03679	10
																		3457-3556	3506	0.03667	0.03311	9
																		3462-3561	3511	0.03167	0.02943	8
																		3467-3566	3516	0.02667	0.02576	7
																		3472-3571	3521	0.02389	0.02576	7
																		3477-3576	3526	0.02333	0.02576	7
																		3482-3581	3531	0.01389	0.0184	5
																		3487-3586	3536	0.01389	0.0184	5
																		3492-3591	3541	0.01389	0.0184	5
																		3497-3596	3546	0.01611	0.02208	6
																		3502-3601	3551	0.02056	0.02943	8
																		3507-3606	3556	0.02056	0.02943	8
																		3512-3611	3561	0.02056	0.02943	8
																		3517-3616	3566	0.02056	0.02943	8
																		3522-3621	3571	0.02056	0.02943	8
																		3527-3626	3576	0.02056	0.02943	8
																		3532-3631	3581	0.025	0.03679	10
																		3537-3636	3586	0.03056	0.04047	11
																		3542-3641	3591	0.035	0.04783	13
																		3547-3646	3596	0.04444	0.05519	15
																		3552-3651	3601	0.04667	0.05887	16
																		3557-3656	3606	0.04667	0.05887	16
																		3562-3661	3611	0.04667	0.05887	16
																		3567-3666	3616	0.04667	0.05887	16
																		3572-3671	3621	0.04444	0.05519	15
																		3577-3676	3626	0.03722	0.04783	13
																		3582-3681	3631	0.04222	0.05151	14
																		3587-3686	3636	0.04222	0.05151	14
																		3592-3691	3641	0.04222	0.05151	14
																		3597-3696	3646	0.04	0.04783	13
																		3602-3701	3651	0.03556	0.04047	11
																		3607-3706	3656	0.03556	0.04047	11
																		3612-3711	3661	0.04056	0.04415	12
																		3617-3716	3666	0.04278	0.04783	13
																		3622-3721	3671	0.04833	0.05151	14
																		3627-3726	3676	0.06056	0.06255	17
																		3632-3731	3681	0.06111	0.05887	16
																		3637-3736	3686	0.05556	0.05519	15
																		3642-3741	3691	0.05333	0.05151	14
																		3647-3746	3696	0.04389	0.04415	12
																		3652-3751	3701	0.04667	0.04415	12
																		3657-3756	3706	0.05111	0.05151	14
																		3662-3761	3711	0.04889	0.04783	13
																		3667-3766	3716	0.04889	0.04783	13
																		3672-3771	3721	0.04889	0.04783	13
																		3677-3776	3726	0.05278	0.05151	14
																		3682-3781	3731	0.04778	0.04783	13
																		3687-3786	3736	0.04556	0.04415	12
																		3692-3791	3741	0.04556	0.04415	12
																		3697-3796	3746	0.04556	0.04415	12
																		3702-3801	3751	0.04556	0.04415	12
																		3707-3806	3756	0.04556	0.04415	12
																		3712-3811	3761	0.04056	0.04047	11
																		3717-3816	3766	0.03833	0.03679	10
																		3722-3821	3771	0.035	0.03679	10
																		3727-3826	3776	0.02778	0.02943	8
																		3732-3831	3781	0.02778	0.02943	8
																		3737-3836	3786	0.03167	0.03311	9
																		3742-3841	3791	0.03444	0.03311	9
																		3747-3846	3796	0.03944	0.03679	10
																		3752-3851	3801	0.03444	0.03311	9
																		3757-3856	3806	0.03	0.02576	7
																		3762-3861	3811	0.03	0.02576	7
																		3767-3866	3816	0.03	0.02576	7
																		3772-3871	3821	0.03611	0.03311	9
																		3777-3876	3826	0.03611	0.03311	9
																		3782-3881	3831	0.04111	0.03679	10
																		3787-3886	3836	0.04111	0.03679	10
																		3792-3891	3841	0.04111	0.03679	10
																		3797-3896	3846	0.04111	0.03679	10
																		3802-3901	3851	0.04111	0.03679	10
																		3807-3906	3856	0.04111	0.03679	10
																		3812-3911	3861	0.04111	0.03679	10
																		3817-3916	3866	0.04667	0.04047	11
																		3822-3921	3871	0.04667	0.04047	11
																		3827-3926	3876	0.05	0.04783	13
																		3832-3931	3881	0.045	0.04415	12
																		3837-3936	3886	0.04111	0.04047	11
																		3842-3941	3891	0.03611	0.03679	10
																		3847-3946	3896	0.035	0.03679	10
																		3852-3951	3901	0.035	0.03679	10
																		3857-3956	3906	0.03889	0.04047	11
																		3862-3961	3911	0.04389	0.04415	12
																		3867-3966	3916	0.04611	0.04783	13
																		3872-3971	3921	0.04444	0.04783	13
																		3877-3976	3926	0.04278	0.04783	13
																		3882-3981	3931	0.03778	0.04415	12
																		3887-3986	3936	0.045	0.05151	14
																		3892-3991	3941	0.045	0.05151	14
																		3897-3996	3946	0.04722	0.05519	15
																		3902-4001	3951	0.05722	0.06255	17
																		3907-4006	3956	0.06278	0.06623	18
																		3912-4011	3961	0.06278	0.06623	18
																		3917-4016	3966	0.06222	0.06623	18
																		3922-4021	3971	0.065	0.06623	18
																		3927-4026	3976	0.05667	0.05519	15
																		3932-4031	3981	0.06222	0.05887	16
																		3937-4036	3986	0.07	0.06623	18
																		3942-4041	3991	0.08111	0.07727	21
																		3947-4046	3996	0.085	0.08095	22
																		3952-4051	4001	0.085	0.08095	22
																		3957-4056	4006	0.09556	0.0883	24
																		3962-4061	4011	0.1	0.09198	25
																		3967-4066	4016	0.1	0.09198	25
																		3972-4071	4021	0.09556	0.08463	23
																		3977-4076	4026	0.09333	0.08095	22
																		3982-4081	4031	0.09333	0.08095	22
																		3987-4086	4036	0.09389	0.08095	22
																		3992-4091	4041	0.09389	0.08095	22
																		3997-4096	4046	0.09167	0.07727	21
																		4002-4101	4051	0.08167	0.06991	19
																		4007-4106	4056	0.07611	0.06623	18
																		4012-4111	4061	0.07611	0.06623	18
																		4017-4116	4066	0.07111	0.06255	17
																		4022-4121	4071	0.06611	0.05887	16
																		4027-4126	4076	0.07389	0.06623	18
																		4032-4131	4081	0.07056	0.06623	18
																		4037-4136	4086	0.07056	0.06623	18
																		4042-4141	4091	0.06167	0.05887	16
																		4047-4146	4096	0.05611	0.05519	15
																		4052-4151	4101	0.05833	0.05887	16
																		4057-4156	4106	0.04611	0.05151	14
																		4062-4161	4111	0.04167	0.04783	13
																		4067-4166	4116	0.04333	0.04783	13
																		4072-4171	4121	0.04333	0.04783	13
																		4077-4176	4126	0.04722	0.05151	14
																		4082-4181	4131	0.05444	0.05887	16
																		4087-4186	4136	0.05167	0.05519	15
																		4092-4191	4141	0.05167	0.05519	15
																		4097-4196	4146	0.05167	0.05519	15
																		4102-4201	4151	0.05389	0.05887	16
																		4107-4206	4156	0.05389	0.05887	16
																		4112-4211	4161	0.05778	0.06255	17
																		4117-4216	4166	0.05778	0.06255	17
																		4122-4221	4171	0.05778	0.06255	17
																		4127-4226	4176	0.05222	0.05887	16
																		4132-4231	4181	0.05389	0.05887	16
																		4137-4236	4186	0.04833	0.05519	15
																		4142-4241	4191	0.055	0.06623	18
																		4147-4246	4196	0.05278	0.06255	17
																		4152-4251	4201	0.05278	0.06255	17
																		4157-4256	4206	0.05056	0.05887	16
																		4162-4261	4211	0.05556	0.06623	18
																		4167-4266	4216	0.05722	0.06623	18
																		4172-4271	4221	0.05722	0.06623	18
																		4177-4276	4226	0.05833	0.06623	18
																		4182-4281	4231	0.05111	0.05887	16
																		4187-4286	4236	0.04611	0.05519	15
																		4192-4291	4241	0.04611	0.05519	15
																		4197-4296	4246	0.0525	0.05887	16
																		4202-4301	4251	0.05028	0.05519	15
																		4207-4306	4256	0.0525	0.05887	16
																		4212-4311	4261	0.05306	0.06255	17
																		4217-4316	4266	0.05694	0.06623	18
																		4222-4321	4271	0.0625	0.06991	19
																		4227-4326	4276	0.0625	0.06991	19
																		4232-4331	4281	0.06278	0.06991	19
																		4237-4336	4286	0.06278	0.06991	19
																		4242-4341	4291	0.05611	0.05887	16
																		4247-4346	4296	0.05833	0.06255	17
																		4252-4351	4301	0.05833	0.06255	17
																		4257-4356	4306	0.06056	0.06623	18
																		4262-4361	4311	0.05778	0.06255	17
																		4267-4366	4316	0.05222	0.05887	16
																		4272-4371	4321	0.06083	0.06623	18
																		4277-4376	4326	0.06222	0.06991	19
																		4282-4381	4331	0.07222	0.07727	21
																		4287-4386	4336	0.07444	0.08095	22
																		4292-4391	4341	0.07889	0.0883	24
																		4297-4396	4346	0.07694	0.09198	25
																		4302-4401	4351	0.08139	0.09934	27
																		4307-4406	4356	0.07917	0.09566	26
																		4312-4411	4361	0.07972	0.09198	25
																		4317-4416	4366	0.08028	0.09566	26
																		4322-4421	4371	0.07472	0.09198	25
																		4327-4426	4376	0.0725	0.0883	24
																		4332-4431	4381	0.06833	0.08463	23
																		4337-4436	4386	0.07	0.08463	23
																		4342-4441	4391	0.07167	0.08463	23
																		4347-4446	4396	0.07167	0.08463	23
																		4352-4451	4401	0.075	0.08463	23
																		4357-4456	4406	0.07722	0.0883	24
																		4362-4461	4411	0.07222	0.08463	23
																		4367-4466	4416	0.07833	0.09198	25
																		4372-4471	4421	0.07611	0.09198	25
																		4377-4476	4426	0.06972	0.08463	23
																		4382-4481	4431	0.06417	0.08463	23
																		4387-4486	4436	0.0675	0.08463	23
																		4392-4491	4441	0.06917	0.08463	23
																		4397-4496	4446	0.06917	0.08463	23
																		4402-4501	4451	0.06694	0.08095	22
																		4407-4506	4456	0.07194	0.08463	23
																		4412-4511	4461	0.07139	0.0883	24
																		4417-4516	4466	0.06694	0.08095	22
																		4422-4521	4471	0.07361	0.08463	23
																		4427-4526	4476	0.07361	0.08463	23
																		4432-4531	4481	0.07806	0.09198	25
																		4437-4536	4486	0.07417	0.0883	24
																		4442-4541	4491	0.07472	0.09198	25
																		4447-4546	4496	0.0725	0.0883	24
																		4452-4551	4501	0.0725	0.0883	24
																		4457-4556	4506	0.07861	0.0883	24
																		4462-4561	4511	0.07861	0.0883	24
																		4467-4566	4516	0.07472	0.08463	23
																		4472-4571	4521	0.07611	0.08463	23
																		4477-4576	4526	0.08056	0.09198	25
																		4482-4581	4531	0.07833	0.0883	24
																		4487-4586	4536	0.08139	0.09198	25
																		4492-4591	4541	0.0775	0.0883	24
																		4497-4596	4546	0.0775	0.0883	24
																		4502-4601	4551	0.08722	0.09566	26
																		4507-4606	4556	0.08444	0.09566	26
																		4512-4611	4561	0.08	0.0883	24
																		4517-4616	4566	0.08667	0.09934	27
																		4522-4621	4571	0.08389	0.09934	27
																		4527-4626	4576	0.08389	0.09934	27
																		4532-4631	4581	0.07944	0.09198	25
																		4537-4636	4586	0.08167	0.09566	26
																		4542-4641	4591	0.07722	0.0883	24
																		4547-4646	4596	0.08444	0.09566	26
																		4552-4651	4601	0.07889	0.09198	25
																		4557-4656	4606	0.06833	0.08463	23
																		4562-4661	4611	0.06611	0.08095	22
																		4567-4666	4616	0.06611	0.08095	22
																		4572-4671	4621	0.06222	0.07727	21
																		4577-4676	4626	0.06556	0.07727	21
																		4582-4681	4631	0.06333	0.07359	20
																		4587-4686	4636	0.06028	0.06991	19
																		4592-4691	4641	0.06194	0.06991	19
																		4597-4696	4646	0.0575	0.06255	17
																		4602-4701	4651	0.04556	0.05151	14
																		4607-4706	4656	0.04556	0.05151	14
																		4612-4711	4661	0.04556	0.05151	14
																		4617-4716	4666	0.04278	0.04415	12
																		4622-4721	4671	0.03889	0.04047	11
																		4627-4726	4676	0.03889	0.04047	11
																		4632-4731	4681	0.04389	0.04415	12
																		4637-4736	4686	0.04667	0.04415	12
																		4642-4741	4691	0.04667	0.04415	12
																		4647-4746	4696	0.04167	0.04047	11
																		4652-4751	4701	0.04167	0.04047	11
																		4657-4756	4706	0.05056	0.04783	13
																		4662-4761	4711	0.05056	0.04783	13
																		4667-4766	4716	0.04833	0.04415	12
																		4672-4771	4721	0.05222	0.04783	13
																		4677-4776	4726	0.04444	0.04047	11
																		4682-4781	4731	0.05833	0.05151	14
																		4687-4786	4736	0.05778	0.05151	14
																		4692-4791	4741	0.05389	0.04783	13
																		4697-4796	4746	0.06167	0.05519	15
																		4702-4801	4751	0.06556	0.05887	16
																		4707-4806	4756	0.06833	0.05887	16
																		4712-4811	4761	0.07722	0.06623	18
																		4717-4816	4766	0.07333	0.06255	17
																		4722-4821	4771	0.07333	0.06255	17
																		4727-4826	4776	0.07556	0.06623	18
																		4732-4831	4781	0.07444	0.06623	18
																		4737-4836	4786	0.08333	0.07359	20
																		4742-4841	4791	0.09333	0.08095	22
																		4747-4846	4796	0.09111	0.07727	21
																		4752-4851	4801	0.095	0.08095	22
																		4757-4856	4806	0.08611	0.07359	20
																		4762-4861	4811	0.08611	0.07359	20
																		4767-4866	4816	0.08611	0.07359	20
																		4772-4871	4821	0.08889	0.07359	20
																		4777-4876	4826	0.08889	0.07359	20
																		4782-4881	4831	0.075	0.06255	17
																		4787-4886	4836	0.07389	0.06255	17
																		4792-4891	4841	0.07389	0.06255	17
																		4797-4896	4846	0.06611	0.05519	15
																		4802-4901	4851	0.06222	0.05151	14
																		4807-4906	4856	0.06278	0.05151	14
																		4812-4911	4861	0.05778	0.04783	13
																		4817-4916	4866	0.05778	0.04783	13
																		4822-4921	4871	0.06	0.05151	14
																		4827-4926	4876	0.05778	0.04783	13
																		4832-4931	4881	0.06167	0.05151	14
																		4837-4936	4886	0.04778	0.04047	11
																		4842-4941	4891	0.03778	0.03311	9
																		4847-4946	4896	0.04	0.03679	10
																		4852-4951	4901	0.03833	0.03679	10
																		4857-4956	4906	0.04333	0.04047	11
																		4862-4961	4911	0.04333	0.04047	11
																		4867-4966	4916	0.04333	0.04047	11
																		4872-4971	4921	0.03278	0.03311	9
																		4877-4976	4926	0.03278	0.03311	9
																		4882-4981	4931	0.04056	0.04047	11
																		4887-4986	4936	0.03889	0.04047	11
																		4892-4991	4941	0.04333	0.04783	13
																		4897-4996	4946	0.04889	0.05151	14
																		4902-5001	4951	0.05389	0.05519	15
																		4907-5006	4956	0.05722	0.05887	16
																		4912-5011	4961	0.0575	0.05887	16
																		4917-5016	4966	0.0575	0.05887	16
																		4922-5021	4971	0.06028	0.05887	16
																		4927-5026	4976	0.06667	0.06255	17
																		4932-5031	4981	0.05889	0.05519	15
																		4937-5036	4986	0.06278	0.05887	16
																		4942-5041	4991	0.06667	0.06255	17
																		4947-5046	4996	0.06833	0.06255	17
																		4952-5051	5001	0.06833	0.06255	17
																		4957-5056	5006	0.07222	0.07359	20
																		4962-5061	5011	0.07889	0.08463	23
																		4967-5066	5016	0.08333	0.09198	25
																		4972-5071	5021	0.08778	0.09934	27
																		4977-5076	5026	0.09278	0.10302	28
																		4982-5081	5031	0.08889	0.09934	27
																		4987-5086	5036	0.09111	0.10302	28
																		4992-5091	5041	0.08667	0.09566	26
																		4997-5096	5046	0.1	0.1067	29
																		5002-5101	5051	0.10139	0.11038	30
																		5007-5106	5056	0.0925	0.10302	28
																		5012-5111	5061	0.09056	0.10302	28
																		5017-5116	5066	0.09278	0.1067	29
																		5022-5121	5071	0.08778	0.10302	28
																		5027-5126	5076	0.08583	0.1067	29
																		5032-5131	5081	0.08806	0.11038	30
																		5037-5136	5086	0.09417	0.11774	32
																		5042-5141	5091	0.09028	0.11406	31
																		5047-5146	5096	0.08639	0.11038	30
																		5052-5151	5101	0.08417	0.1067	29
																		5057-5156	5106	0.07528	0.09198	25
																		5062-5161	5111	0.07361	0.08463	23
																		5067-5166	5116	0.07556	0.08463	23
																		5072-5171	5121	0.07778	0.08095	22
																		5077-5176	5126	0.07722	0.08463	23
																		5082-5181	5131	0.07333	0.08095	22
																		5087-5186	5136	0.06889	0.07359	20
																		5092-5191	5141	0.07111	0.07727	21
																		5097-5196	5146	0.05444	0.06623	18
																		5102-5201	5151	0.04806	0.05887	16
																		5107-5206	5156	0.05028	0.06255	17
																		5112-5211	5161	0.05028	0.06255	17
																		5117-5216	5166	0.05194	0.06255	17
																		5122-5221	5171	0.05833	0.06623	18
																		5127-5226	5176	0.05611	0.06255	17
																		5132-5231	5181	0.06028	0.06623	18
																		5137-5236	5186	0.0525	0.05887	16
																		5142-5241	5191	0.05694	0.06623	18
																		5147-5246	5196	0.06861	0.07727	21
																		5152-5251	5201	0.07083	0.08095	22
																		5157-5256	5206	0.07083	0.08095	22
																		5162-5261	5211	0.07139	0.08095	22
																		5167-5266	5216	0.07056	0.07727	21
																		5172-5271	5221	0.06611	0.07727	21
																		5177-5276	5226	0.07028	0.07727	21
																		5182-5281	5231	0.07722	0.08095	22
																		5187-5286	5236	0.07722	0.08095	22
																		5192-5291	5241	0.08167	0.0883	24
																		5197-5296	5246	0.08167	0.0883	24
																		5202-5301	5251	0.08667	0.09198	25
																		5207-5306	5256	0.08667	0.09198	25
																		5212-5311	5261	0.08889	0.09566	26
																		5217-5316	5266	0.085	0.09198	25
																		5222-5321	5271	0.08083	0.09198	25
																		5227-5326	5276	0.08083	0.09198	25
																		5232-5331	5281	0.07444	0.08463	23
																		5237-5336	5286	0.07444	0.08463	23
																		5242-5341	5291	0.07	0.07727	21
																		5247-5346	5296	0.06278	0.07359	20
																		5252-5351	5301	0.06556	0.07359	20
																		5257-5356	5306	0.06556	0.07359	20
																		5262-5361	5311	0.065	0.07359	20
																		5267-5366	5316	0.06167	0.07359	20
																		5272-5371	5321	0.06333	0.07359	20
																		5277-5376	5326	0.05472	0.06623	18
																		5282-5381	5331	0.06444	0.07359	20
																		5287-5386	5336	0.07389	0.08095	22
																		5292-5391	5341	0.07222	0.07359	20
																		5297-5396	5346	0.07	0.06991	19
																		5302-5401	5351	0.07222	0.07359	20
																		5307-5406	5356	0.07	0.06991	19
																		5312-5411	5361	0.06778	0.06623	18
																		5317-5416	5366	0.07778	0.07359	20
																		5322-5421	5371	0.07944	0.07359	20
																		5327-5426	5376	0.08111	0.07359	20
																		5332-5431	5381	0.08556	0.08095	22
																		5337-5436	5386	0.08556	0.08095	22
																		5342-5441	5391	0.08556	0.08095	22
																		5347-5446	5396	0.08667	0.07727	21
																		5352-5451	5401	0.08167	0.07359	20
																		5357-5456	5406	0.08167	0.07359	20
																		5362-5461	5411	0.08167	0.07359	20
																		5367-5466	5416	0.08444	0.07359	20
																		5372-5471	5421	0.08833	0.07727	21
																		5377-5476	5426	0.08833	0.07727	21
																		5382-5481	5431	0.07167	0.06623	18
																		5387-5486	5436	0.06722	0.06255	17
																		5392-5491	5441	0.06222	0.05887	16
																		5397-5496	5446	0.06222	0.05887	16
																		5402-5501	5451	0.05722	0.05519	15
																		5407-5506	5456	0.05722	0.05519	15
																		5412-5511	5461	0.055	0.05151	14
																		5417-5516	5466	0.045	0.04415	12
																		5422-5521	5471	0.04111	0.04047	11
																		5427-5526	5476	0.05139	0.04783	13
																		5432-5531	5481	0.06222	0.05151	14
																		5437-5536	5486	0.065	0.05151	14
																		5442-5541	5491	0.07222	0.05887	16
																		5447-5546	5496	0.07056	0.05887	16
																		5452-5551	5501	0.0875	0.06991	19
																		5457-5556	5506	0.09306	0.07359	20
																		5462-5561	5511	0.10139	0.08095	22
																		5467-5566	5516	0.10722	0.09198	25
																		5472-5571	5521	0.09944	0.08463	23
																		5477-5582	5526	0.11083	0.09198	25
																		5482-5587	5531	0.11083	0.09198	25
																		5487-5592	5536	0.10806	0.09198	25
																		5492-5597	5541	0.11306	0.09566	26
																		5497-5602	5546	0.11861	0.09934	27
																		5502-5607	5551	0.11861	0.09934	27
																		5507-5612	5556	0.11861	0.09934	27
																		5512-5617	5561	0.12083	0.10302	28
																		5517-5622	5566	0.12083	0.10302	28
																		5522-5627	5571	0.12694	0.11038	30
																		5527-5632	5582	0.11278	0.09934	27
																		5532-5637	5587	0.10194	0.09566	26
																		5537-5642	5592	0.09694	0.09198	25
																		5542-5647	5597	0.09472	0.0883	24
																		5547-5652	5602	0.09806	0.09198	25
																		5552-5657	5607	0.08111	0.08095	22
																		5557-5662	5612	0.07556	0.07727	21
																		5562-5667	5617	0.06222	0.06623	18
																		5567-5672	5622	0.05694	0.05519	15
																		5572-5677	5627	0.05917	0.05887	16
																		5583-5682	5632	0.04778	0.05151	14
																		5588-5687	5637	0.04778	0.05151	14
																		5593-5692	5642	0.04556	0.04783	13
																		5598-5697	5647	0.04278	0.04783	13
																		5603-5702	5652	0.03722	0.04415	12
																		5608-5707	5657	0.035	0.04047	11
																		5613-5712	5662	0.035	0.04047	11
																		5618-5717	5667	0.03667	0.04047	11
																		5623-5722	5672	0.03667	0.04047	11
																		5628-5727	5677	0.03056	0.03311	9
																		5633-5732	5682	0.03056	0.03311	9
																		5638-5737	5687	0.03389	0.03311	9
																		5643-5742	5692	0.03778	0.03679	10
																		5648-5747	5697	0.03889	0.04047	11
																		5653-5752	5702	0.03556	0.03679	10
																		5658-5757	5707	0.04583	0.04783	13
																		5663-5762	5712	0.05028	0.05519	15
																		5668-5767	5717	0.05472	0.06255	17
																		5673-5772	5722	0.05139	0.06255	17
																		5678-5777	5727	0.05306	0.06255	17
																		5683-5782	5732	0.06306	0.06991	19
																		5688-5787	5737	0.07806	0.08095	22
																		5693-5792	5742	0.08806	0.0883	24
																		5698-5797	5747	0.09028	0.09198	25
																		5703-5802	5752	0.09972	0.10302	28
																		5708-5807	5757	0.10694	0.11038	30
																		5713-5812	5762	0.11639	0.11774	32
																		5718-5817	5767	0.1225	0.12142	33
																		5723-5822	5772	0.12694	0.12878	35
																		5728-5827	5777	0.12694	0.12878	35
																		5733-5832	5782	0.13583	0.13614	37
																		5738-5837	5787	0.13361	0.13246	36
																		5743-5842	5792	0.13972	0.13614	37
																		5748-5847	5797	0.14361	0.13614	37
																		5753-5855	5802	0.13972	0.13246	36
																		5758-5860	5807	0.13167	0.1251	34
																		5763-5865	5812	0.12722	0.11774	32
																		5768-5870	5817	0.12278	0.11038	30
																		5773-5875	5822	0.12278	0.11038	30
																		5778-5880	5827	0.12444	0.11038	30
																		5783-5885	5832	0.11444	0.10302	28
																		5788-5890	5837	0.10444	0.09566	26
																		5793-5895	5842	0.09444	0.0883	24
																		5798-5900	5847	0.09389	0.08463	23
																		5803-5905	5855	0.08444	0.07359	20
																		5808-5910	5860	0.085	0.07359	20
																		5813-5918	5865	0.08778	0.07727	21
																		5818-5924	5870	0.08	0.07359	20
																		5823-5929	5875	0.08167	0.07359	20
																		5828-5934	5880	0.08167	0.07359	20
																		5833-5942	5885	0.075	0.06991	19
																		5838-5947	5890	0.07167	0.06991	19
																		5843-5953	5895	0.07389	0.07359	20
																		5848-5958	5900	0.06611	0.06991	19
																		5856-5963	5905	0.06611	0.06991	19
																		5861-5968	5910	0.06389	0.06623	18
																		5866-5973	5918	0.06389	0.06623	18
																		5871-5978	5924	0.06611	0.06991	19
																		5876-5983	5929	0.06611	0.06991	19
																		5881-5988	5934	0.06056	0.06623	18
																		5886-5993	5942	0.06056	0.06623	18
																		5891-5998	5947	0.05556	0.06255	17
																		5896-6003	5953	0.05556	0.06255	17
																		5901-6008	5958	0.05389	0.06255	17
																		5906-6014	5963	0.06056	0.07359	20
																		5911-6019	5968	0.055	0.06991	19
																		5919-6024	5973	0.04278	0.05887	16
																		5925-6029	5978	0.04056	0.05519	15
																		5930-6034	5983	0.03444	0.04783	13
																		5938-6039	5988	0.03444	0.04783	13
																		5943-6044	5993	0.03222	0.04415	12
																		5948-6049	5998	0.03	0.04047	11
																		5954-6054	6003	0.01778	0.02943	8
																		5959-6059	6008	0.01556	0.02576	7
																		5964-6064	6014	0.01778	0.02943	8
																		5969-6069	6019	0.02	0.03311	9
																		5974-6074	6024	0.02222	0.03679	10
																		5979-6079	6029	0.02389	0.03679	10
																		5984-6084	6034	0.02389	0.03679	10
																		5989-6089	6039	0.02389	0.03679	10
																		5994-6094	6044	0.02889	0.04047	11
																		5999-6099	6049	0.02889	0.04047	11
																		6004-6104	6054	0.03111	0.04415	12
																		6010-6109	6059	0.02889	0.04047	11
																		6015-6114	6064	0.02222	0.02943	8
																		6020-6119	6069	0.02	0.02576	7
																		6025-6124	6074	0.02	0.02576	7
																		6030-6129	6079	0.02	0.02576	7
																		6035-6134	6084	0.02	0.02576	7
																		6040-6139	6089	0.02	0.02576	7
																		6045-6144	6094	0.02	0.02576	7
																		6050-6149	6099	0.02	0.02576	7
																		6055-6154	6104	0.02444	0.03311	9
																		6060-6159	6109	0.02444	0.03311	9
																		6065-6164	6114	0.02222	0.02943	8
																		6070-6169	6119	0.02	0.02576	7
																		6075-6174	6124	0.01778	0.02208	6
																		6080-6179	6129	0.01389	0.0184	5
																		6085-6184	6134	0.01167	0.01472	4
																		6090-6191	6139	0.01167	0.01472	4
																		6095-6196	6144	0.00667	0.01104	3
																		6100-6201	6149	0.00889	0.01472	4
																		6105-6207	6154	0.00667	0.01104	3
																		6110-6212	6159	0.00667	0.01104	3
																		6115-6218	6164	0.00667	0.01104	3
																		6120-6223	6169	0.00667	0.01104	3
																		6125-6229	6174	0.00667	0.01104	3
																		6130-6234	6179	0.00667	0.01104	3
																		6135-6240	6184	0.00667	0.01104	3
																		6140-6245	6191	0.00667	0.01104	3
																		6145-6250	6196	0.00667	0.01104	3
																		6150-6255	6201	0.00667	0.01104	3
																		6155-6260	6207	0.00222	0.00368	1
																		6160-6265	6212	0.00222	0.00368	1
																		6165-6270	6218	0.00222	0.00368	1
																		6170-6275	6223	0.00444	0.00736	2
																		6175-6280	6229	0.00444	0.00736	2
																		6180-6285	6234	0.00444	0.00736	2
																		6185-6290	6240	0.00444	0.00736	2
																		6192-6295	6245	0.00667	0.01104	3
																		6197-6300	6250	0.01111	0.0184	5
																		6202-6305	6255	0.00889	0.01472	4
																		6208-6310	6260	0.00889	0.01472	4
																		6213-6315	6265	0.01556	0.02576	7
																		6219-6320	6270	0.02	0.03311	9
																		6224-6325	6275	0.02389	0.03679	10
																		6230-6330	6280	0.02611	0.04047	11
																		6235-6335	6285	0.02833	0.04415	12
																		6241-6340	6290	0.03056	0.04783	13
																		6246-6345	6295	0.03278	0.05151	14
																		6251-6350	6300	0.035	0.05519	15
																		6256-6355	6305	0.035	0.05519	15
																		6261-6360	6310	0.035	0.05519	15
																		6266-6365	6315	0.035	0.05519	15
																		6271-6370	6320	0.035	0.05519	15
																		6276-6375	6325	0.035	0.05519	15
																		6281-6380	6330	0.03722	0.05887	16
																		6286-6385	6335	0.03722	0.05887	16
																		6291-6390	6340	0.03722	0.05887	16
																		6296-6395	6345	0.04222	0.06255	17
																		6301-6400	6350	0.03778	0.05519	15
																		6306-6405	6355	0.045	0.06255	17
																		6311-6410	6360	0.04944	0.06991	19
																		6316-6415	6365	0.045	0.06255	17
																		6321-6420	6370	0.045	0.06255	17
																		6326-6425	6375	0.04111	0.05887	16
																		6331-6430	6380	0.04333	0.06255	17
																		6336-6435	6385	0.04111	0.05887	16
																		6341-6440	6390	0.03889	0.05519	15
																		6346-6445	6395	0.03667	0.05151	14
																		6351-6450	6400	0.03444	0.04783	13
																		6356-6455	6405	0.03444	0.04783	13
																		6361-6460	6410	0.03444	0.04783	13
																		6366-6465	6415	0.03444	0.04783	13
																		6371-6470	6420	0.03444	0.04783	13
																		6376-6475	6425	0.03222	0.04415	12
																		6381-6480	6430	0.03	0.04047	11
																		6386-6485	6435	0.03	0.04047	11
																		6391-6490	6440	0.03	0.04047	11
																		6396-6495	6445	0.02278	0.03311	9
																		6401-6500	6450	0.02278	0.03311	9
																		6406-6505	6455	0.01556	0.02576	7
																		6411-6510	6460	0.01333	0.02208	6
																		6416-6515	6465	0.01111	0.0184	5
																		6421-6520	6470	0.00667	0.01104	3
																		6426-6525	6475	0.00667	0.01104	3
																		6431-6530	6480	0.00222	0.00368	1
																		6436-6535	6485	0.00222	0.00368	1
																		6441-6540	6490	0.00222	0.00368	1
																		6446-6545	6495	0.00222	0.00368	1
																		6451-6550	6500	0.00222	0.00368	1
																		6456-6555	6505	0.00222	0.00368	1
																		6461-6560	6510	0.00222	0.00368	1
																		6466-6565	6515	0.00222	0.00368	1
																		6471-6570	6520	0.00222	0.00368	1
																		6476-6575	6525	0.00222	0.00368	1
																		6481-6580	6530	0.00222	0.00368	1
																		6486-6585	6535	0.00222	0.00368	1
																		6491-6590	6540	0.00222	0.00368	1
																		6496-6595	6545	0.00222	0.00368	1
																		6501-6600	6550	0.00222	0.00368	1
																		6506-6605	6555	0.00222	0.00368	1
																		6511-6610	6560	0	0	0
																		6516-6615	6565	0.00444	0.00736	2
																		6521-6620	6570	0.00444	0.00736	2
																		6526-6625	6575	0.00444	0.00736	2
																		6531-6630	6580	0.00444	0.00736	2
																		6536-6635	6585	0.00444	0.00736	2
																		6541-6640	6590	0.00444	0.00736	2
																		6546-6645	6595	0.00444	0.00736	2
																		6551-6650	6600	0.00444	0.00736	2
																		6556-6655	6605	0.00444	0.00736	2
																		6561-6660	6610	0.00444	0.00736	2
																		6566-6665	6615	0.00444	0.00736	2
																		6571-6670	6620	0.00444	0.00736	2
																		6576-6675	6625	0.00444	0.00736	2
																		6581-6680	6630	0.00444	0.00736	2
																		6586-6685	6635	0.00444	0.00736	2
																		6591-6690	6640	0.00444	0.00736	2
																		6596-6695	6645	0.00444	0.00736	2
																		6601-6700	6650	0.00444	0.00736	2
																		6606-6705	6655	0.00444	0.00736	2
																		6611-6710	6660	0.00444	0.00736	2
																		6616-6715	6665	0	0	0
																		6621-6720	6670	0	0	0
																		6626-6725	6675	0	0	0
																		6631-6730	6680	0	0	0
																		6636-6735	6685	0	0	0
																		6641-6740	6690	0.00222	0.00368	1
																		6646-6745	6695	0.00222	0.00368	1
																		6651-6750	6700	0.00444	0.00736	2
																		6656-6755	6705	0.00667	0.01104	3
																		6661-6760	6710	0.01333	0.02208	6
																		6666-6765	6715	0.01556	0.02576	7
																		6671-6770	6720	0.01556	0.02576	7
																		6676-6775	6725	0.01556	0.02576	7
																		6681-6780	6730	0.01556	0.02576	7
																		6686-6785	6735	0.01556	0.02576	7
																		6691-6790	6740	0.01556	0.02576	7
																		6696-6795	6745	0.01556	0.02576	7
																		6701-6800	6750	0.02222	0.03679	10
																		6706-6805	6755	0.02222	0.03679	10
																		6711-6810	6760	0.02861	0.04415	12
																		6716-6815	6765	0.0325	0.04783	13
																		6721-6820	6770	0.03472	0.05151	14
																		6726-6825	6775	0.03694	0.05519	15
																		6731-6830	6780	0.04306	0.06255	17
																		6736-6835	6785	0.05139	0.07359	20
																		6741-6840	6790	0.05139	0.07359	20
																		6746-6845	6795	0.05361	0.07727	21
																		6751-6850	6800	0.05139	0.07359	20
																		6756-6855	6805	0.05583	0.08095	22
																		6761-6860	6810	0.04917	0.06991	19
																		6766-6865	6815	0.04917	0.06991	19
																		6771-6870	6820	0.04917	0.06991	19
																		6776-6875	6825	0.04917	0.06991	19
																		6781-6880	6830	0.04917	0.06991	19
																		6786-6885	6835	0.05583	0.08095	22
																		6791-6890	6840	0.05583	0.08095	22
																		6796-6895	6845	0.05583	0.08095	22
																		6801-6900	6850	0.05361	0.07727	21
																		6806-6905	6855	0.05361	0.07727	21
																		6811-6910	6860	0.04722	0.06991	19
																		6816-6915	6865	0.04333	0.06623	18
																		6821-6920	6870	0.04333	0.06623	18
																		6826-6925	6875	0.04333	0.06623	18
																		6831-6930	6880	0.04111	0.06255	17
																		6836-6935	6885	0.03278	0.05151	14
																		6841-6940	6890	0.03056	0.04783	13
																		6846-6945	6895	0.03778	0.05151	14
																		6851-6950	6900	0.03778	0.05151	14
																		6856-6955	6905	0.03111	0.04047	11
																		6861-6960	6910	0.03333	0.04415	12
																		6866-6965	6915	0.03333	0.04415	12
																		6871-6970	6920	0.03556	0.04783	13
																		6876-6975	6925	0.03556	0.04783	13
																		6881-6980	6930	0.03556	0.04783	13
																		6886-6985	6935	0.02889	0.03679	10
																		6891-6990	6940	0.02889	0.03679	10
																		6896-6995	6945	0.02889	0.03679	10
																		6901-7000	6950	0.02444	0.02943	8
																		6906-7005	6955	0.02444	0.02943	8
																		6911-7010	6960	0.02667	0.03311	9
																		6916-7015	6965	0.02667	0.03311	9
																		6921-7020	6970	0.02444	0.02943	8
																		6926-7025	6975	0.02222	0.02576	7
																		6931-7030	6980	0.01833	0.02208	6
																		6936-7035	6985	0.02389	0.02576	7
																		6941-7040	6990	0.02389	0.02576	7
																		6946-7045	6995	0.01444	0.0184	5
																		6951-7050	7000	0.01667	0.02208	6
																		6956-7055	7005	0.01667	0.02208	6
																		6961-7060	7010	0.01444	0.0184	5
																		6966-7065	7015	0.01222	0.01472	4
																		6971-7070	7020	0.01	0.01104	3
																		6976-7075	7025	0.01	0.01104	3
																		6981-7080	7030	0.01	0.01104	3
																		6986-7085	7035	0.01	0.01104	3
																		6991-7090	7040	0.01	0.01104	3
																		6996-7095	7045	0.01	0.01104	3
																		7001-7100	7050	0.01	0.01104	3
																		7006-7105	7055	0.01	0.01104	3
																		7011-7110	7060	0.00778	0.00736	2
																		7016-7115	7065	0.00778	0.00736	2
																		7021-7121	7070	0.00778	0.00736	2
																		7026-7126	7075	0.00778	0.00736	2
																		7031-7131	7080	0.01	0.01104	3
																		7036-7136	7085	0.00444	0.00736	2
																		7041-7141	7090	0.00444	0.00736	2
																		7046-7146	7095	0.00444	0.00736	2
																		7051-7151	7100	0.00444	0.00736	2
																		7056-7156	7105	0.00667	0.01104	3
																		7061-7161	7110	0.00667	0.01104	3
																		7066-7166	7115	0.00889	0.01472	4
																		7071-7171	7121	0.01333	0.02208	6
																		7076-7176	7126	0.01333	0.02208	6
																		7081-7181	7131	0.01333	0.02208	6
																		7086-7186	7136	0.01333	0.02208	6
																		7091-7191	7141	0.01556	0.02576	7
																		7096-7196	7146	0.02	0.03311	9
																		7101-7204	7151	0.02	0.03311	9
																		7106-7209	7156	0.02889	0.04783	13
																		7111-7214	7161	0.03111	0.05151	14
																		7116-7219	7166	0.03556	0.05887	16
																		7122-7224	7171	0.03556	0.05887	16
																		7127-7229	7176	0.03778	0.06255	17
																		7132-7234	7181	0.03778	0.06255	17
																		7137-7239	7186	0.04	0.06623	18
																		7142-7244	7191	0.04222	0.06991	19
																		7147-7249	7196	0.04222	0.06991	19
																		7152-7254	7204	0.04	0.06623	18
																		7157-7259	7209	0.04	0.06623	18
																		7162-7264	7214	0.04222	0.06991	19
																		7167-7269	7219	0.04	0.06623	18
																		7172-7274	7224	0.03778	0.06255	17
																		7177-7279	7229	0.03778	0.06255	17
																		7182-7284	7234	0.03778	0.06255	17
																		7187-7289	7239	0.03778	0.06255	17
																		7192-7294	7244	0.03556	0.05887	16
																		7197-7299	7249	0.03111	0.05151	14
																		7205-7304	7254	0.03111	0.05151	14
																		7210-7309	7259	0.02667	0.04415	12
																		7215-7314	7264	0.02444	0.04047	11
																		7220-7321	7269	0.02222	0.03679	10
																		7225-7327	7274	0.02444	0.04047	11
																		7230-7332	7279	0.02222	0.03679	10
																		7235-7337	7284	0.02417	0.03679	10
																		7240-7342	7289	0.02194	0.03311	9
																		7245-7347	7294	0.01972	0.02943	8
																		7250-7352	7299	0.01972	0.02943	8
																		7255-7357	7304	0.01972	0.02943	8
																		7260-7362	7309	0.0175	0.02576	7
																		7265-7367	7314	0.01528	0.02208	6
																		7270-7372	7321	0.01528	0.02208	6
																		7275-7379	7327	0.01306	0.0184	5
																		7280-7384	7332	0.01306	0.0184	5
																		7285-7389	7337	0.01306	0.0184	5
																		7290-7394	7342	0.01306	0.0184	5
																		7295-7399	7347	0.01306	0.0184	5
																		7300-7404	7352	0.01306	0.0184	5
																		7305-7409	7357	0.01306	0.0184	5
																		7310-7414	7362	0.00861	0.01104	3
																		7317-7419	7367	0.00861	0.01104	3
																		7322-7424	7372	0.00639	0.00736	2
																		7328-7429	7379	0.00417	0.00368	1
																		7333-7434	7384	0.00639	0.00736	2
																		7338-7439	7389	0.00222	0.00368	1
																		7343-7444	7394	0.00222	0.00368	1
																		7348-7449	7399	0.00222	0.00368	1
																		7353-7454	7404	0.00222	0.00368	1
																		7358-7459	7409	0.00222	0.00368	1
																		7363-7464	7414	0.00222	0.00368	1
																		7368-7469	7419	0.00222	0.00368	1
																		7373-7474	7424	0.00611	0.00736	2
																		7380-7479	7429	0.00611	0.00736	2
																		7385-7484	7434	0.00611	0.00736	2
																		7390-7489	7439	0.00611	0.00736	2
																		7395-7494	7444	0.00611	0.00736	2
																		7400-7499	7449	0.00611	0.00736	2
																		7405-7504	7454	0.00611	0.00736	2
																		7410-7509	7459	0.00611	0.00736	2
																		7415-7514	7464	0.00611	0.00736	2
																		7420-7519	7469	0.00833	0.01104	3
																		7425-7524	7474	0.00833	0.01104	3
																		7430-7529	7479	0.00833	0.01104	3
																		7435-7534	7484	0.00611	0.00736	2
																		7440-7539	7489	0.00611	0.00736	2
																		7445-7544	7494	0.00833	0.01104	3
																		7450-7549	7499	0.01056	0.01472	4
																		7455-7554	7504	0.01056	0.01472	4
																		7460-7559	7509	0.01056	0.01472	4
																		7465-7564	7514	0.01278	0.0184	5
																		7470-7569	7519	0.015	0.02208	6
																		7475-7574	7524	0.01333	0.02208	6
																		7480-7579	7529	0.01556	0.02576	7
																		7485-7584	7534	0.01778	0.02943	8
																		7490-7589	7539	0.02	0.03311	9
																		7495-7594	7544	0.02222	0.03679	10
																		7500-7599	7549	0.02444	0.04047	11
																		7505-7604	7554	0.02444	0.04047	11
																		7510-7609	7559	0.02444	0.04047	11
																		7515-7614	7564	0.02444	0.04047	11
																		7520-7619	7569	0.02667	0.04415	12
																		7525-7624	7574	0.03333	0.05519	15
																		7530-7629	7579	0.03556	0.05887	16
																		7535-7634	7584	0.04222	0.06991	19
																		7540-7639	7589	0.05083	0.08095	22
																		7545-7644	7594	0.05083	0.08095	22
																		7550-7649	7599	0.05306	0.08463	23
																		7555-7654	7604	0.05528	0.0883	24
																		7560-7659	7609	0.05528	0.0883	24
																		7565-7664	7614	0.0625	0.09566	26
																		7570-7669	7619	0.06472	0.09934	27
																		7575-7674	7624	0.0625	0.09566	26
																		7580-7679	7629	0.06028	0.09198	25
																		7585-7684	7634	0.06028	0.09198	25
																		7590-7689	7639	0.05806	0.0883	24
																		7595-7694	7644	0.05583	0.08463	23
																		7600-7699	7649	0.05361	0.08095	22
																		7605-7704	7654	0.05361	0.08095	22
																		7610-7709	7659	0.05361	0.08095	22
																		7615-7714	7664	0.05361	0.08095	22
																		7620-7719	7669	0.05361	0.08095	22
																		7625-7724	7674	0.05139	0.07727	21
																		7630-7729	7679	0.04917	0.07359	20
																		7635-7734	7684	0.0425	0.06255	17
																		7640-7739	7689	0.03389	0.05151	14
																		7645-7744	7694	0.03167	0.04783	13
																		7650-7749	7699	0.02722	0.04047	11
																		7655-7754	7704	0.025	0.03679	10
																		7660-7759	7709	0.02722	0.04047	11
																		7665-7764	7714	0.01778	0.02943	8
																		7670-7769	7719	0.01778	0.02943	8
																		7675-7774	7724	0.02	0.03311	9
																		7680-7779	7729	0.02222	0.03679	10
																		7685-7784	7734	0.02444	0.04047	11
																		7690-7789	7739	0.02889	0.04783	13
																		7695-7794	7744	0.03333	0.05519	15
																		7700-7799	7749	0.03556	0.05887	16
																		7705-7804	7754	0.03556	0.05887	16
																		7710-7809	7759	0.03556	0.05887	16
																		7715-7814	7764	0.03556	0.05887	16
																		7720-7819	7769	0.03333	0.05519	15
																		7725-7824	7774	0.03333	0.05519	15
																		7730-7829	7779	0.04	0.06623	18
																		7735-7834	7784	0.04444	0.07359	20
																		7740-7839	7789	0.04444	0.07359	20
																		7745-7844	7794	0.04889	0.08095	22
																		7750-7849	7799	0.04889	0.08095	22
																		7755-7854	7804	0.04889	0.08095	22
																		7760-7859	7809	0.04889	0.08095	22
																		7765-7864	7814	0.05333	0.0883	24
																		7770-7869	7819	0.04889	0.08095	22
																		7775-7874	7824	0.05111	0.08463	23
																		7780-7879	7829	0.05278	0.08463	23
																		7785-7884	7834	0.05056	0.08095	22
																		7790-7889	7839	0.04611	0.07359	20
																		7795-7894	7844	0.04167	0.06623	18
																		7800-7899	7849	0.03944	0.06255	17
																		7805-7904	7854	0.03944	0.06255	17
																		7810-7909	7859	0.03944	0.06255	17
																		7815-7914	7864	0.03944	0.06255	17
																		7820-7919	7869	0.03722	0.05887	16
																		7825-7924	7874	0.03278	0.05151	14
																		7830-7929	7879	0.02611	0.04047	11
																		7835-7934	7884	0.02167	0.03311	9
																		7840-7939	7889	0.02167	0.03311	9
																		7845-7944	7894	0.01722	0.02576	7
																		7850-7949	7899	0.01722	0.02576	7
																		7855-7954	7904	0.01722	0.02576	7
																		7860-7959	7909	0.015	0.02208	6
																		7865-7964	7914	0.01056	0.01472	4
																		7870-7969	7919	0.01056	0.01472	4
																		7875-7974	7924	0.00611	0.00736	2
																		7880-7979	7929	0.00222	0.00368	1
																		7885-7984	7934	0	0	0
																		7890-7989	7939	0	0	0
																		7895-7994	7944	0	0	0
																		7900-7999	7949	0	0	0
																		7905-8004	7954	0	0	0
																		7910-8009	7959	0	0	0
																		7915-8014	7964	0	0	0
																		7920-8019	7969	0	0	0
																		7925-8024	7974	0	0	0
																		7930-8029	7979	0.00222	0.00368	1
																		7935-8034	7984	0.00222	0.00368	1
																		7940-8039	7989	0.00222	0.00368	1
																		7945-8044	7994	0.00444	0.00736	2
																		7950-8049	7999	0.00444	0.00736	2
																		7955-8054	8004	0.00667	0.01104	3
																		7960-8059	8009	0.00667	0.01104	3
																		7965-8064	8014	0.00667	0.01104	3
																		7970-8069	8019	0.00667	0.01104	3
																		7975-8074	8024	0.00667	0.01104	3
																		7980-8079	8029	0.00667	0.01104	3
																		7985-8084	8034	0.00667	0.01104	3
																		7990-8089	8039	0.00667	0.01104	3
																		7995-8094	8044	0.00667	0.01104	3
																		8000-8099	8049	0.00667	0.01104	3
																		8005-8104	8054	0.00667	0.01104	3
																		8010-8109	8059	0.01111	0.0184	5
																		8015-8114	8064	0.01111	0.0184	5
																		8020-8119	8069	0.01111	0.0184	5
																		8025-8124	8074	0.01111	0.0184	5
																		8030-8129	8079	0.00889	0.01472	4
																		8035-8134	8084	0.00889	0.01472	4
																		8040-8140	8089	0.00889	0.01472	4
																		8045-8145	8094	0.00667	0.01104	3
																		8050-8150	8099	0.00667	0.01104	3
																		8055-8155	8104	0.00444	0.00736	2
																		8060-8160	8109	0.00444	0.00736	2
																		8065-8165	8114	0.00444	0.00736	2
																		8070-8170	8119	0.00444	0.00736	2
																		8075-8175	8124	0.00444	0.00736	2
																		8080-8180	8129	0.00444	0.00736	2
																		8085-8185	8134	0.00444	0.00736	2
																		8090-8190	8140	0.00444	0.00736	2
																		8095-8195	8145	0.00667	0.01104	3
																		8100-8200	8150	0.00667	0.01104	3
																		8105-8205	8155	0.01056	0.01472	4
																		8110-8210	8160	0.00611	0.00736	2
																		8115-8215	8165	0.00611	0.00736	2
																		8120-8220	8170	0.01	0.01104	3
																		8125-8225	8175	0.01	0.01104	3
																		8130-8230	8180	0.01222	0.01472	4
																		8136-8235	8185	0.01222	0.01472	4
																		8141-8240	8190	0.01222	0.01472	4
																		8146-8245	8195	0.01222	0.01472	4
																		8151-8250	8200	0.01222	0.01472	4
																		8156-8255	8205	0.01222	0.01472	4
																		8161-8260	8210	0.01222	0.01472	4
																		8166-8265	8215	0.01222	0.01472	4
																		8171-8270	8220	0.01222	0.01472	4
																		8176-8275	8225	0.01222	0.01472	4
																		8181-8280	8230	0.01667	0.02208	6
																		8186-8285	8235	0.01667	0.02208	6
																		8191-8290	8240	0.01667	0.02208	6
																		8196-8295	8245	0.01444	0.0184	5
																		8201-8300	8250	0.01444	0.0184	5
																		8206-8305	8255	0.01056	0.01472	4
																		8211-8310	8260	0.01056	0.01472	4
																		8216-8312	8264	0.01088	0.01517	4

## Sheet: S. Table 13 ToMV
Virus	Population set	n	no. of polymorphic sites	number of mutations	ave. no. of nucleotide differences (k)	nucleotide diversity (π)												Window	Midpoint	Pi	Theta	S
ToMV	tomv_st	10	44	44	19.667	0.00312												1-100	50	0.00485	0.00296	1
	tomv_at	2	41	42	41	0.00651												6-105	55	0.00485	0.00296	1
	overall	12	44	44	20.364	0.00323												11-110	60	0.00485	0.00296	1
																		16-115	65	0.00485	0.00296	1
																		21-120	70	0.00485	0.00296	1
																		26-125	75	0.00485	0.00296	1
																		31-130	80	0.00485	0.00296	1
																		36-135	85	0.00485	0.00296	1
																		41-140	90	0.00485	0.00296	1
																		46-145	95	0.00485	0.00296	1
																		51-150	100	0.00485	0.00296	1
																		56-155	105	0.00485	0.00296	1
																		61-160	110	0.00485	0.00296	1
																		66-165	115	0.00485	0.00296	1
																		71-170	120	0	0	0
																		76-175	125	0	0	0
																		81-180	130	0	0	0
																		86-185	135	0	0	0
																		91-190	140	0	0	0
																		96-195	145	0	0	0
																		101-200	150	0	0	0
																		106-205	155	0	0	0
																		111-210	160	0	0	0
																		116-215	165	0	0	0
																		121-220	170	0	0	0
																		126-225	175	0	0	0
																		131-230	180	0	0	0
																		136-235	185	0	0	0
																		141-240	190	0	0	0
																		146-245	195	0	0	0
																		151-250	200	0	0	0
																		156-255	205	0	0	0
																		161-260	210	0	0	0
																		166-265	215	0	0	0
																		171-270	220	0	0	0
																		176-275	225	0	0	0
																		181-280	230	0	0	0
																		186-285	235	0	0	0
																		191-290	240	0.00485	0.00296	1
																		196-295	245	0.00485	0.00296	1
																		201-300	250	0.00485	0.00296	1
																		206-305	255	0.00485	0.00296	1
																		211-310	260	0.00485	0.00296	1
																		216-315	265	0.00485	0.00296	1
																		221-320	270	0.00485	0.00296	1
																		226-325	275	0.00485	0.00296	1
																		231-330	280	0.00485	0.00296	1
																		236-335	285	0.00485	0.00296	1
																		241-340	290	0.00485	0.00296	1
																		246-345	295	0.00485	0.00296	1
																		251-350	300	0.00485	0.00296	1
																		256-355	305	0.00485	0.00296	1
																		261-360	310	0.00485	0.00296	1
																		266-365	315	0.00485	0.00296	1
																		271-370	320	0.00485	0.00296	1
																		276-375	325	0.00485	0.00296	1
																		281-380	330	0.00485	0.00296	1
																		286-385	335	0.00485	0.00296	1
																		291-390	340	0	0	0
																		296-395	345	0	0	0
																		301-400	350	0	0	0
																		306-405	355	0	0	0
																		311-410	360	0	0	0
																		316-415	365	0	0	0
																		321-420	370	0	0	0
																		326-425	375	0	0	0
																		331-430	380	0	0	0
																		336-435	385	0	0	0
																		341-440	390	0.00485	0.00296	1
																		346-445	395	0.00485	0.00296	1
																		351-450	400	0.00485	0.00296	1
																		356-455	405	0.00485	0.00296	1
																		361-460	410	0.00485	0.00296	1
																		366-465	415	0.00485	0.00296	1
																		371-470	420	0.00485	0.00296	1
																		376-475	425	0.00485	0.00296	1
																		381-480	430	0.00485	0.00296	1
																		386-485	435	0.00485	0.00296	1
																		391-490	440	0.00485	0.00296	1
																		396-495	445	0.00485	0.00296	1
																		401-500	450	0.00485	0.00296	1
																		406-505	455	0.00485	0.00296	1
																		411-510	460	0.00485	0.00296	1
																		416-515	465	0.00485	0.00296	1
																		421-520	470	0.00485	0.00296	1
																		426-525	475	0.00485	0.00296	1
																		431-530	480	0.00485	0.00296	1
																		436-535	485	0.00485	0.00296	1
																		441-540	490	0	0	0
																		446-545	495	0.00485	0.00296	1
																		451-550	500	0.00485	0.00296	1
																		456-555	505	0.00485	0.00296	1
																		461-560	510	0.00485	0.00296	1
																		466-565	515	0.00485	0.00296	1
																		471-570	520	0.00485	0.00296	1
																		476-575	525	0.00485	0.00296	1
																		481-580	530	0.00485	0.00296	1
																		486-585	535	0.00485	0.00296	1
																		491-590	540	0.00485	0.00296	1
																		496-595	545	0.00485	0.00296	1
																		501-600	550	0.00485	0.00296	1
																		506-605	555	0.00485	0.00296	1
																		511-610	560	0.00485	0.00296	1
																		516-615	565	0.00485	0.00296	1
																		521-620	570	0.00485	0.00296	1
																		526-625	575	0.00485	0.00296	1
																		531-630	580	0.00485	0.00296	1
																		536-635	585	0.00485	0.00296	1
																		541-640	590	0.00485	0.00296	1
																		546-645	595	0	0	0
																		551-650	600	0	0	0
																		556-655	605	0	0	0
																		561-660	610	0	0	0
																		566-665	615	0	0	0
																		571-670	620	0	0	0
																		576-675	625	0	0	0
																		581-680	630	0	0	0
																		586-685	635	0	0	0
																		591-690	640	0	0	0
																		596-695	645	0	0	0
																		601-700	650	0	0	0
																		606-705	655	0	0	0
																		611-710	660	0	0	0
																		616-715	665	0	0	0
																		621-720	670	0	0	0
																		626-725	675	0	0	0
																		631-730	680	0	0	0
																		636-735	685	0	0	0
																		641-740	690	0	0	0
																		646-745	695	0	0	0
																		651-750	700	0	0	0
																		656-755	705	0	0	0
																		661-760	710	0	0	0
																		666-765	715	0	0	0
																		671-770	720	0	0	0
																		676-775	725	0	0	0
																		681-780	730	0	0	0
																		686-785	735	0	0	0
																		691-790	740	0	0	0
																		696-795	745	0	0	0
																		701-800	750	0.00441	0.00296	1
																		706-805	755	0.00441	0.00296	1
																		711-810	760	0.00441	0.00296	1
																		716-815	765	0.00441	0.00296	1
																		721-820	770	0.00441	0.00296	1
																		726-825	775	0.00441	0.00296	1
																		731-830	780	0.00441	0.00296	1
																		736-835	785	0.00441	0.00296	1
																		741-840	790	0.00441	0.00296	1
																		746-845	795	0.00441	0.00296	1
																		751-850	800	0.00441	0.00296	1
																		756-855	805	0.00441	0.00296	1
																		761-860	810	0.00441	0.00296	1
																		766-865	815	0.00441	0.00296	1
																		771-870	820	0.00441	0.00296	1
																		776-875	825	0.00441	0.00296	1
																		781-880	830	0.00441	0.00296	1
																		786-885	835	0.00441	0.00296	1
																		791-890	840	0.00441	0.00296	1
																		796-895	845	0.00441	0.00296	1
																		801-900	850	0	0	0
																		806-905	855	0	0	0
																		811-910	860	0	0	0
																		816-915	865	0	0	0
																		821-920	870	0	0	0
																		826-925	875	0	0	0
																		831-930	880	0	0	0
																		836-935	885	0	0	0
																		841-940	890	0	0	0
																		846-945	895	0	0	0
																		851-950	900	0	0	0
																		856-955	905	0	0	0
																		861-960	910	0	0	0
																		866-965	915	0	0	0
																		871-970	920	0	0	0
																		876-975	925	0	0	0
																		881-980	930	0	0	0
																		886-985	935	0	0	0
																		891-990	940	0	0	0
																		896-995	945	0	0	0
																		901-1000	950	0	0	0
																		906-1005	955	0	0	0
																		911-1010	960	0	0	0
																		916-1015	965	0	0	0
																		921-1020	970	0	0	0
																		926-1025	975	0	0	0
																		931-1030	980	0	0	0
																		936-1035	985	0	0	0
																		941-1040	990	0	0	0
																		946-1045	995	0	0	0
																		951-1050	1000	0	0	0
																		956-1055	1005	0	0	0
																		961-1060	1010	0	0	0
																		966-1065	1015	0	0	0
																		971-1070	1020	0	0	0
																		976-1075	1025	0	0	0
																		981-1080	1030	0	0	0
																		986-1085	1035	0	0	0
																		991-1090	1040	0	0	0
																		996-1095	1045	0	0	0
																		1001-1100	1050	0	0	0
																		1006-1105	1055	0	0	0
																		1011-1110	1060	0	0	0
																		1016-1115	1065	0	0	0
																		1021-1120	1070	0	0	0
																		1026-1125	1075	0	0	0
																		1031-1130	1080	0	0	0
																		1036-1135	1085	0	0	0
																		1041-1140	1090	0	0	0
																		1046-1145	1095	0	0	0
																		1051-1150	1100	0	0	0
																		1056-1155	1105	0	0	0
																		1061-1160	1110	0	0	0
																		1066-1165	1115	0	0	0
																		1071-1170	1120	0	0	0
																		1076-1175	1125	0	0	0
																		1081-1180	1130	0	0	0
																		1086-1185	1135	0	0	0
																		1091-1190	1140	0	0	0
																		1096-1195	1145	0	0	0
																		1101-1200	1150	0	0	0
																		1106-1205	1155	0	0	0
																		1111-1210	1160	0	0	0
																		1116-1215	1165	0	0	0
																		1121-1220	1170	0	0	0
																		1126-1225	1175	0	0	0
																		1131-1230	1180	0	0	0
																		1136-1235	1185	0	0	0
																		1141-1240	1190	0	0	0
																		1146-1245	1195	0	0	0
																		1151-1250	1200	0	0	0
																		1156-1255	1205	0	0	0
																		1161-1260	1210	0	0	0
																		1166-1265	1215	0	0	0
																		1171-1270	1220	0	0	0
																		1176-1275	1225	0	0	0
																		1181-1280	1230	0	0	0
																		1186-1285	1235	0	0	0
																		1191-1290	1240	0	0	0
																		1196-1295	1245	0	0	0
																		1201-1300	1250	0	0	0
																		1206-1305	1255	0	0	0
																		1211-1310	1260	0	0	0
																		1216-1315	1265	0	0	0
																		1221-1320	1270	0	0	0
																		1226-1325	1275	0	0	0
																		1231-1330	1280	0	0	0
																		1236-1335	1285	0	0	0
																		1241-1340	1290	0	0	0
																		1246-1345	1295	0	0	0
																		1251-1350	1300	0	0	0
																		1256-1355	1305	0	0	0
																		1261-1360	1310	0	0	0
																		1266-1365	1315	0	0	0
																		1271-1370	1320	0	0	0
																		1276-1375	1325	0	0	0
																		1281-1380	1330	0	0	0
																		1286-1385	1335	0	0	0
																		1291-1390	1340	0	0	0
																		1296-1395	1345	0	0	0
																		1301-1400	1350	0	0	0
																		1306-1405	1355	0	0	0
																		1311-1410	1360	0	0	0
																		1316-1415	1365	0	0	0
																		1321-1420	1370	0	0	0
																		1326-1425	1375	0	0	0
																		1331-1430	1380	0	0	0
																		1336-1435	1385	0	0	0
																		1341-1440	1390	0	0	0
																		1346-1445	1395	0	0	0
																		1351-1450	1400	0	0	0
																		1356-1455	1405	0	0	0
																		1361-1460	1410	0	0	0
																		1366-1465	1415	0	0	0
																		1371-1470	1420	0	0	0
																		1376-1475	1425	0	0	0
																		1381-1480	1430	0	0	0
																		1386-1485	1435	0	0	0
																		1391-1490	1440	0	0	0
																		1396-1495	1445	0.00485	0.00296	1
																		1401-1500	1450	0.00485	0.00296	1
																		1406-1505	1455	0.00485	0.00296	1
																		1411-1510	1460	0.00485	0.00296	1
																		1416-1515	1465	0.00485	0.00296	1
																		1421-1520	1470	0.00485	0.00296	1
																		1426-1525	1475	0.00485	0.00296	1
																		1431-1530	1480	0.00485	0.00296	1
																		1436-1535	1485	0.00485	0.00296	1
																		1441-1540	1490	0.00485	0.00296	1
																		1446-1545	1495	0.00485	0.00296	1
																		1451-1550	1500	0.00485	0.00296	1
																		1456-1555	1505	0.00971	0.00592	2
																		1461-1560	1510	0.00971	0.00592	2
																		1466-1565	1515	0.00971	0.00592	2
																		1471-1570	1520	0.00971	0.00592	2
																		1476-1575	1525	0.00971	0.00592	2
																		1481-1580	1530	0.00971	0.00592	2
																		1486-1585	1535	0.00971	0.00592	2
																		1491-1590	1540	0.00971	0.00592	2
																		1496-1595	1545	0.00485	0.00296	1
																		1501-1600	1550	0.00485	0.00296	1
																		1506-1605	1555	0.00485	0.00296	1
																		1511-1610	1560	0.00485	0.00296	1
																		1516-1615	1565	0.00485	0.00296	1
																		1521-1620	1570	0.00485	0.00296	1
																		1526-1625	1575	0.00485	0.00296	1
																		1531-1630	1580	0.00485	0.00296	1
																		1536-1635	1585	0.00485	0.00296	1
																		1541-1640	1590	0.00485	0.00296	1
																		1546-1645	1595	0.00485	0.00296	1
																		1551-1650	1600	0.00485	0.00296	1
																		1556-1655	1605	0	0	0
																		1561-1660	1610	0	0	0
																		1566-1665	1615	0	0	0
																		1571-1670	1620	0	0	0
																		1576-1675	1625	0	0	0
																		1581-1680	1630	0	0	0
																		1586-1685	1635	0	0	0
																		1591-1690	1640	0	0	0
																		1596-1695	1645	0	0	0
																		1601-1700	1650	0	0	0
																		1606-1705	1655	0	0	0
																		1611-1710	1660	0	0	0
																		1616-1715	1665	0	0	0
																		1621-1720	1670	0	0	0
																		1626-1725	1675	0	0	0
																		1631-1730	1680	0	0	0
																		1636-1735	1685	0	0	0
																		1641-1740	1690	0	0	0
																		1646-1745	1695	0	0	0
																		1651-1750	1700	0	0	0
																		1656-1755	1705	0	0	0
																		1661-1760	1710	0	0	0
																		1666-1765	1715	0	0	0
																		1671-1770	1720	0	0	0
																		1676-1775	1725	0	0	0
																		1681-1780	1730	0.00118	0.00296	1
																		1686-1785	1735	0.00118	0.00296	1
																		1691-1790	1740	0.00118	0.00296	1
																		1696-1795	1745	0.00118	0.00296	1
																		1701-1800	1750	0.00118	0.00296	1
																		1706-1805	1755	0.00118	0.00296	1
																		1711-1810	1760	0.00118	0.00296	1
																		1716-1815	1765	0.00118	0.00296	1
																		1721-1820	1770	0.00118	0.00296	1
																		1726-1825	1775	0.00118	0.00296	1
																		1731-1830	1780	0.00118	0.00296	1
																		1736-1835	1785	0.00118	0.00296	1
																		1741-1840	1790	0.00118	0.00296	1
																		1746-1845	1795	0.00118	0.00296	1
																		1751-1850	1800	0.00118	0.00296	1
																		1756-1855	1805	0.00118	0.00296	1
																		1761-1860	1810	0.00118	0.00296	1
																		1766-1865	1815	0.00118	0.00296	1
																		1771-1870	1820	0.00118	0.00296	1
																		1776-1875	1825	0.00118	0.00296	1
																		1781-1880	1830	0.00118	0.00296	1
																		1786-1885	1835	0.00118	0.00296	1
																		1791-1890	1840	0.00118	0.00296	1
																		1796-1895	1845	0.00118	0.00296	1
																		1801-1900	1850	0.00118	0.00296	1
																		1806-1905	1855	0.00603	0.00592	2
																		1811-1910	1860	0.00603	0.00592	2
																		1816-1915	1865	0.00603	0.00592	2
																		1821-1920	1870	0.00603	0.00592	2
																		1826-1925	1875	0.00603	0.00592	2
																		1831-1930	1880	0.00603	0.00592	2
																		1836-1935	1885	0.00603	0.00592	2
																		1841-1940	1890	0.00603	0.00592	2
																		1846-1945	1895	0.00603	0.00592	2
																		1851-1950	1900	0.00603	0.00592	2
																		1856-1955	1905	0.00603	0.00592	2
																		1861-1960	1910	0.00603	0.00592	2
																		1866-1965	1915	0.00603	0.00592	2
																		1871-1970	1920	0.00603	0.00592	2
																		1876-1975	1925	0.00603	0.00592	2
																		1881-1980	1930	0.00485	0.00296	1
																		1886-1985	1935	0.00485	0.00296	1
																		1891-1990	1940	0.00485	0.00296	1
																		1896-1995	1945	0.00485	0.00296	1
																		1901-2000	1950	0.00485	0.00296	1
																		1906-2005	1955	0	0	0
																		1911-2010	1960	0	0	0
																		1916-2015	1965	0	0	0
																		1921-2020	1970	0	0	0
																		1926-2025	1975	0	0	0
																		1931-2030	1980	0	0	0
																		1936-2035	1985	0	0	0
																		1941-2040	1990	0	0	0
																		1946-2045	1995	0	0	0
																		1951-2050	2000	0	0	0
																		1956-2055	2005	0	0	0
																		1961-2060	2010	0	0	0
																		1966-2065	2015	0	0	0
																		1971-2070	2020	0	0	0
																		1976-2075	2025	0	0	0
																		1981-2080	2030	0	0	0
																		1986-2085	2035	0	0	0
																		1991-2090	2040	0	0	0
																		1996-2095	2045	0	0	0
																		2001-2100	2050	0	0	0
																		2006-2105	2055	0	0	0
																		2011-2110	2060	0	0	0
																		2016-2115	2065	0	0	0
																		2021-2120	2070	0	0	0
																		2026-2125	2075	0	0	0
																		2031-2130	2080	0	0	0
																		2036-2135	2085	0	0	0
																		2041-2140	2090	0.00485	0.00296	1
																		2046-2145	2095	0.00485	0.00296	1
																		2051-2150	2100	0.00485	0.00296	1
																		2056-2155	2105	0.00485	0.00296	1
																		2061-2160	2110	0.00485	0.00296	1
																		2066-2165	2115	0.00485	0.00296	1
																		2071-2170	2120	0.00485	0.00296	1
																		2076-2175	2125	0.00485	0.00296	1
																		2081-2180	2130	0.00485	0.00296	1
																		2086-2185	2135	0.00485	0.00296	1
																		2091-2190	2140	0.00485	0.00296	1
																		2096-2195	2145	0.00485	0.00296	1
																		2101-2200	2150	0.00485	0.00296	1
																		2106-2205	2155	0.00485	0.00296	1
																		2111-2210	2160	0.00485	0.00296	1
																		2116-2215	2165	0.00485	0.00296	1
																		2121-2220	2170	0.00485	0.00296	1
																		2126-2225	2175	0.00485	0.00296	1
																		2131-2230	2180	0.00485	0.00296	1
																		2136-2235	2185	0.00485	0.00296	1
																		2141-2240	2190	0.00485	0.00296	1
																		2146-2245	2195	0.00485	0.00296	1
																		2151-2250	2200	0.00485	0.00296	1
																		2156-2255	2205	0.00485	0.00296	1
																		2161-2260	2210	0.00485	0.00296	1
																		2166-2265	2215	0.00485	0.00296	1
																		2171-2270	2220	0.00485	0.00296	1
																		2176-2275	2225	0.00485	0.00296	1
																		2181-2280	2230	0.00485	0.00296	1
																		2186-2285	2235	0.00485	0.00296	1
																		2191-2290	2240	0.00971	0.00592	2
																		2196-2295	2245	0.00971	0.00592	2
																		2201-2300	2250	0.00971	0.00592	2
																		2206-2305	2255	0.00971	0.00592	2
																		2211-2310	2260	0.00971	0.00592	2
																		2216-2315	2265	0.00971	0.00592	2
																		2221-2320	2270	0.00971	0.00592	2
																		2226-2325	2275	0.00971	0.00592	2
																		2231-2330	2280	0.00971	0.00592	2
																		2236-2335	2285	0.00971	0.00592	2
																		2241-2340	2290	0.00485	0.00296	1
																		2246-2345	2295	0.00485	0.00296	1
																		2251-2350	2300	0.00485	0.00296	1
																		2256-2355	2305	0.00485	0.00296	1
																		2261-2360	2310	0.00485	0.00296	1
																		2266-2365	2315	0.00485	0.00296	1
																		2271-2370	2320	0.00485	0.00296	1
																		2276-2375	2325	0.00485	0.00296	1
																		2281-2380	2330	0.00485	0.00296	1
																		2286-2385	2335	0.00485	0.00296	1
																		2291-2390	2340	0	0	0
																		2296-2395	2345	0	0	0
																		2301-2400	2350	0	0	0
																		2306-2405	2355	0	0	0
																		2311-2410	2360	0	0	0
																		2316-2415	2365	0	0	0
																		2321-2420	2370	0	0	0
																		2326-2425	2375	0	0	0
																		2331-2430	2380	0	0	0
																		2336-2435	2385	0	0	0
																		2341-2440	2390	0	0	0
																		2346-2445	2395	0	0	0
																		2351-2450	2400	0	0	0
																		2356-2455	2405	0	0	0
																		2361-2460	2410	0	0	0
																		2366-2465	2415	0	0	0
																		2371-2470	2420	0	0	0
																		2376-2475	2425	0	0	0
																		2381-2480	2430	0	0	0
																		2386-2485	2435	0	0	0
																		2391-2490	2440	0	0	0
																		2396-2495	2445	0	0	0
																		2401-2500	2450	0	0	0
																		2406-2505	2455	0	0	0
																		2411-2510	2460	0	0	0
																		2416-2515	2465	0	0	0
																		2421-2520	2470	0	0	0
																		2426-2525	2475	0	0	0
																		2431-2530	2480	0	0	0
																		2436-2535	2485	0	0	0
																		2441-2540	2490	0	0	0
																		2446-2545	2495	0	0	0
																		2451-2550	2500	0	0	0
																		2456-2555	2505	0	0	0
																		2461-2560	2510	0	0	0
																		2466-2565	2515	0	0	0
																		2471-2570	2520	0	0	0
																		2476-2575	2525	0	0	0
																		2481-2580	2530	0	0	0
																		2486-2585	2535	0	0	0
																		2491-2590	2540	0	0	0
																		2496-2595	2545	0	0	0
																		2501-2600	2550	0	0	0
																		2506-2605	2555	0	0	0
																		2511-2610	2560	0	0	0
																		2516-2615	2565	0	0	0
																		2521-2620	2570	0	0	0
																		2526-2625	2575	0	0	0
																		2531-2630	2580	0	0	0
																		2536-2635	2585	0	0	0
																		2541-2640	2590	0	0	0
																		2546-2645	2595	0	0	0
																		2551-2650	2600	0	0	0
																		2556-2655	2605	0	0	0
																		2561-2660	2610	0	0	0
																		2566-2665	2615	0	0	0
																		2571-2670	2620	0.00485	0.00296	1
																		2576-2675	2625	0.00485	0.00296	1
																		2581-2680	2630	0.00485	0.00296	1
																		2586-2685	2635	0.00485	0.00296	1
																		2591-2690	2640	0.00485	0.00296	1
																		2596-2695	2645	0.00485	0.00296	1
																		2601-2700	2650	0.00485	0.00296	1
																		2606-2705	2655	0.00485	0.00296	1
																		2611-2710	2660	0.00485	0.00296	1
																		2616-2715	2665	0.00485	0.00296	1
																		2621-2720	2670	0.00485	0.00296	1
																		2626-2725	2675	0.00485	0.00296	1
																		2631-2730	2680	0.00485	0.00296	1
																		2636-2735	2685	0.00485	0.00296	1
																		2641-2740	2690	0.00485	0.00296	1
																		2646-2745	2695	0.00485	0.00296	1
																		2651-2750	2700	0.00485	0.00296	1
																		2656-2755	2705	0.00485	0.00296	1
																		2661-2760	2710	0.00485	0.00296	1
																		2666-2765	2715	0.00485	0.00296	1
																		2671-2770	2720	0	0	0
																		2676-2775	2725	0	0	0
																		2681-2780	2730	0	0	0
																		2686-2785	2735	0	0	0
																		2691-2790	2740	0	0	0
																		2696-2795	2745	0	0	0
																		2701-2800	2750	0	0	0
																		2706-2805	2755	0	0	0
																		2711-2810	2760	0	0	0
																		2716-2815	2765	0	0	0
																		2721-2820	2770	0	0	0
																		2726-2825	2775	0	0	0
																		2731-2830	2780	0	0	0
																		2736-2835	2785	0	0	0
																		2741-2840	2790	0	0	0
																		2746-2845	2795	0	0	0
																		2751-2850	2800	0	0	0
																		2756-2855	2805	0	0	0
																		2761-2860	2810	0	0	0
																		2766-2865	2815	0	0	0
																		2771-2870	2820	0	0	0
																		2776-2875	2825	0	0	0
																		2781-2880	2830	0	0	0
																		2786-2885	2835	0	0	0
																		2791-2890	2840	0	0	0
																		2796-2895	2845	0	0	0
																		2801-2900	2850	0	0	0
																		2806-2905	2855	0	0	0
																		2811-2910	2860	0	0	0
																		2816-2915	2865	0	0	0
																		2821-2920	2870	0	0	0
																		2826-2925	2875	0	0	0
																		2831-2930	2880	0	0	0
																		2836-2935	2885	0	0	0
																		2841-2940	2890	0	0	0
																		2846-2945	2895	0	0	0
																		2851-2950	2900	0	0	0
																		2856-2955	2905	0	0	0
																		2861-2960	2910	0	0	0
																		2866-2965	2915	0	0	0
																		2871-2970	2920	0	0	0
																		2876-2975	2925	0	0	0
																		2881-2980	2930	0	0	0
																		2886-2985	2935	0	0	0
																		2891-2990	2940	0	0	0
																		2896-2995	2945	0.00485	0.00296	1
																		2901-3000	2950	0.00485	0.00296	1
																		2906-3005	2955	0.00485	0.00296	1
																		2911-3010	2960	0.00485	0.00296	1
																		2916-3015	2965	0.00485	0.00296	1
																		2921-3020	2970	0.00971	0.00592	2
																		2926-3025	2975	0.00971	0.00592	2
																		2931-3030	2980	0.00971	0.00592	2
																		2936-3035	2985	0.00971	0.00592	2
																		2941-3040	2990	0.00971	0.00592	2
																		2946-3045	2995	0.00971	0.00592	2
																		2951-3050	3000	0.00971	0.00592	2
																		2956-3055	3005	0.00971	0.00592	2
																		2961-3060	3010	0.00971	0.00592	2
																		2966-3065	3015	0.01456	0.00887	3
																		2971-3070	3020	0.01456	0.00887	3
																		2976-3075	3025	0.01456	0.00887	3
																		2981-3080	3030	0.01456	0.00887	3
																		2986-3085	3035	0.01456	0.00887	3
																		2991-3090	3040	0.01456	0.00887	3
																		2996-3095	3045	0.00971	0.00592	2
																		3001-3100	3050	0.00971	0.00592	2
																		3006-3105	3055	0.00971	0.00592	2
																		3011-3110	3060	0.00971	0.00592	2
																		3016-3115	3065	0.00971	0.00592	2
																		3021-3120	3070	0.00485	0.00296	1
																		3026-3125	3075	0.00485	0.00296	1
																		3031-3130	3080	0.00485	0.00296	1
																		3036-3135	3085	0.00485	0.00296	1
																		3041-3140	3090	0.00971	0.00592	2
																		3046-3145	3095	0.00971	0.00592	2
																		3051-3150	3100	0.00971	0.00592	2
																		3056-3155	3105	0.00971	0.00592	2
																		3061-3160	3110	0.00971	0.00592	2
																		3066-3165	3115	0.00485	0.00296	1
																		3071-3170	3120	0.00485	0.00296	1
																		3076-3175	3125	0.00485	0.00296	1
																		3081-3180	3130	0.00485	0.00296	1
																		3086-3185	3135	0.00485	0.00296	1
																		3091-3190	3140	0.00485	0.00296	1
																		3096-3195	3145	0.00485	0.00296	1
																		3101-3200	3150	0.00485	0.00296	1
																		3106-3205	3155	0.00485	0.00296	1
																		3111-3210	3160	0.00485	0.00296	1
																		3116-3215	3165	0.00485	0.00296	1
																		3121-3220	3170	0.00485	0.00296	1
																		3126-3225	3175	0.00485	0.00296	1
																		3131-3230	3180	0.00485	0.00296	1
																		3136-3235	3185	0.00485	0.00296	1
																		3141-3240	3190	0	0	0
																		3146-3245	3195	0	0	0
																		3151-3250	3200	0	0	0
																		3156-3255	3205	0	0	0
																		3161-3260	3210	0	0	0
																		3166-3265	3215	0.00485	0.00296	1
																		3171-3270	3220	0.00485	0.00296	1
																		3176-3275	3225	0.00485	0.00296	1
																		3181-3280	3230	0.00485	0.00296	1
																		3186-3285	3235	0.00485	0.00296	1
																		3191-3290	3240	0.00485	0.00296	1
																		3196-3295	3245	0.00485	0.00296	1
																		3201-3300	3250	0.00485	0.00296	1
																		3206-3305	3255	0.00485	0.00296	1
																		3211-3310	3260	0.00485	0.00296	1
																		3216-3315	3265	0.00485	0.00296	1
																		3221-3320	3270	0.00485	0.00296	1
																		3226-3325	3275	0.00485	0.00296	1
																		3231-3330	3280	0.00485	0.00296	1
																		3236-3335	3285	0.00485	0.00296	1
																		3241-3340	3290	0.00485	0.00296	1
																		3246-3345	3295	0.00485	0.00296	1
																		3251-3350	3300	0.00485	0.00296	1
																		3256-3355	3305	0.00485	0.00296	1
																		3261-3360	3310	0.00485	0.00296	1
																		3266-3365	3315	0	0	0
																		3271-3370	3320	0	0	0
																		3276-3375	3325	0	0	0
																		3281-3380	3330	0	0	0
																		3286-3385	3335	0	0	0
																		3291-3390	3340	0	0	0
																		3296-3395	3345	0	0	0
																		3301-3400	3350	0	0	0
																		3306-3405	3355	0	0	0
																		3311-3410	3360	0	0	0
																		3316-3415	3365	0	0	0
																		3321-3420	3370	0	0	0
																		3326-3425	3375	0	0	0
																		3331-3430	3380	0	0	0
																		3336-3435	3385	0	0	0
																		3341-3440	3390	0	0	0
																		3346-3445	3395	0	0	0
																		3351-3450	3400	0	0	0
																		3356-3455	3405	0	0	0
																		3361-3460	3410	0	0	0
																		3366-3465	3415	0	0	0
																		3371-3470	3420	0	0	0
																		3376-3475	3425	0	0	0
																		3381-3480	3430	0	0	0
																		3386-3485	3435	0	0	0
																		3391-3490	3440	0	0	0
																		3396-3495	3445	0	0	0
																		3401-3500	3450	0	0	0
																		3406-3505	3455	0	0	0
																		3411-3510	3460	0	0	0
																		3416-3515	3465	0	0	0
																		3421-3520	3470	0	0	0
																		3426-3525	3475	0	0	0
																		3431-3530	3480	0	0	0
																		3436-3535	3485	0	0	0
																		3441-3540	3490	0	0	0
																		3446-3545	3495	0	0	0
																		3451-3550	3500	0	0	0
																		3456-3555	3505	0	0	0
																		3461-3560	3510	0	0	0
																		3466-3565	3515	0	0	0
																		3471-3570	3520	0	0	0
																		3476-3575	3525	0	0	0
																		3481-3580	3530	0	0	0
																		3486-3585	3535	0	0	0
																		3491-3590	3540	0	0	0
																		3496-3595	3545	0	0	0
																		3501-3600	3550	0	0	0
																		3506-3605	3555	0	0	0
																		3511-3610	3560	0	0	0
																		3516-3615	3565	0	0	0
																		3521-3620	3570	0	0	0
																		3526-3625	3575	0.00485	0.00296	1
																		3531-3630	3580	0.00485	0.00296	1
																		3536-3635	3585	0.00485	0.00296	1
																		3541-3640	3590	0.00485	0.00296	1
																		3546-3645	3595	0.00485	0.00296	1
																		3551-3650	3600	0.00485	0.00296	1
																		3556-3655	3605	0.00485	0.00296	1
																		3561-3660	3610	0.00485	0.00296	1
																		3566-3665	3615	0.00485	0.00296	1
																		3571-3670	3620	0.00485	0.00296	1
																		3576-3675	3625	0.00485	0.00296	1
																		3581-3680	3630	0.00485	0.00296	1
																		3586-3685	3635	0.00485	0.00296	1
																		3591-3690	3640	0.00485	0.00296	1
																		3596-3695	3645	0.00485	0.00296	1
																		3601-3700	3650	0.00485	0.00296	1
																		3606-3705	3655	0.00485	0.00296	1
																		3611-3710	3660	0.00485	0.00296	1
																		3616-3715	3665	0.00485	0.00296	1
																		3621-3720	3670	0.00485	0.00296	1
																		3626-3725	3675	0	0	0
																		3631-3730	3680	0	0	0
																		3636-3735	3685	0	0	0
																		3641-3740	3690	0	0	0
																		3646-3745	3695	0	0	0
																		3651-3750	3700	0	0	0
																		3656-3755	3705	0	0	0
																		3661-3760	3710	0	0	0
																		3666-3765	3715	0	0	0
																		3671-3770	3720	0	0	0
																		3676-3775	3725	0.00441	0.00296	1
																		3681-3780	3730	0.00441	0.00296	1
																		3686-3785	3735	0.00441	0.00296	1
																		3691-3790	3740	0.00441	0.00296	1
																		3696-3795	3745	0.00441	0.00296	1
																		3701-3800	3750	0.00441	0.00296	1
																		3706-3805	3755	0.00441	0.00296	1
																		3711-3810	3760	0.00441	0.00296	1
																		3716-3815	3765	0.00441	0.00296	1
																		3721-3820	3770	0.00441	0.00296	1
																		3726-3825	3775	0.00441	0.00296	1
																		3731-3830	3780	0.00441	0.00296	1
																		3736-3835	3785	0.00441	0.00296	1
																		3741-3840	3790	0.00441	0.00296	1
																		3746-3845	3795	0.00441	0.00296	1
																		3751-3850	3800	0.00441	0.00296	1
																		3756-3855	3805	0.00441	0.00296	1
																		3761-3860	3810	0.00441	0.00296	1
																		3766-3865	3815	0.00441	0.00296	1
																		3771-3870	3820	0.00441	0.00296	1
																		3776-3875	3825	0	0	0
																		3781-3880	3830	0	0	0
																		3786-3885	3835	0	0	0
																		3791-3890	3840	0	0	0
																		3796-3895	3845	0	0	0
																		3801-3900	3850	0	0	0
																		3806-3905	3855	0	0	0
																		3811-3910	3860	0	0	0
																		3816-3915	3865	0	0	0
																		3821-3920	3870	0	0	0
																		3826-3925	3875	0	0	0
																		3831-3930	3880	0	0	0
																		3836-3935	3885	0	0	0
																		3841-3940	3890	0	0	0
																		3846-3945	3895	0	0	0
																		3851-3950	3900	0	0	0
																		3856-3955	3905	0	0	0
																		3861-3960	3910	0	0	0
																		3866-3965	3915	0	0	0
																		3871-3970	3920	0.00485	0.00296	1
																		3876-3975	3925	0.00485	0.00296	1
																		3881-3980	3930	0.00971	0.00592	2
																		3886-3985	3935	0.00971	0.00592	2
																		3891-3990	3940	0.00971	0.00592	2
																		3896-3995	3945	0.00971	0.00592	2
																		3901-4000	3950	0.00971	0.00592	2
																		3906-4005	3955	0.00971	0.00592	2
																		3911-4010	3960	0.00971	0.00592	2
																		3916-4015	3965	0.00971	0.00592	2
																		3921-4020	3970	0.00971	0.00592	2
																		3926-4025	3975	0.00971	0.00592	2
																		3931-4030	3980	0.00971	0.00592	2
																		3936-4035	3985	0.00971	0.00592	2
																		3941-4040	3990	0.00971	0.00592	2
																		3946-4045	3995	0.00971	0.00592	2
																		3951-4050	4000	0.00971	0.00592	2
																		3956-4055	4005	0.01456	0.00887	3
																		3961-4060	4010	0.01456	0.00887	3
																		3966-4065	4015	0.01456	0.00887	3
																		3971-4070	4020	0.00971	0.00592	2
																		3976-4075	4025	0.00971	0.00592	2
																		3981-4080	4030	0.00485	0.00296	1
																		3986-4085	4035	0.00971	0.00592	2
																		3991-4090	4040	0.00971	0.00592	2
																		3996-4095	4045	0.00971	0.00592	2
																		4001-4100	4050	0.00971	0.00592	2
																		4006-4105	4055	0.00971	0.00592	2
																		4011-4110	4060	0.00971	0.00592	2
																		4016-4115	4065	0.00971	0.00592	2
																		4021-4120	4070	0.00971	0.00592	2
																		4026-4125	4075	0.00971	0.00592	2
																		4031-4130	4080	0.00971	0.00592	2
																		4036-4135	4085	0.00971	0.00592	2
																		4041-4140	4090	0.00971	0.00592	2
																		4046-4145	4095	0.00971	0.00592	2
																		4051-4150	4100	0.00971	0.00592	2
																		4056-4155	4105	0.00485	0.00296	1
																		4061-4160	4110	0.00485	0.00296	1
																		4066-4165	4115	0.00485	0.00296	1
																		4071-4170	4120	0.00485	0.00296	1
																		4076-4175	4125	0.00485	0.00296	1
																		4081-4180	4130	0.00485	0.00296	1
																		4086-4185	4135	0	0	0
																		4091-4190	4140	0	0	0
																		4096-4195	4145	0	0	0
																		4101-4200	4150	0	0	0
																		4106-4205	4155	0	0	0
																		4111-4210	4160	0	0	0
																		4116-4215	4165	0	0	0
																		4121-4220	4170	0	0	0
																		4126-4225	4175	0	0	0
																		4131-4230	4180	0.00309	0.00296	1
																		4136-4235	4185	0.00309	0.00296	1
																		4141-4240	4190	0.00309	0.00296	1
																		4146-4245	4195	0.00309	0.00296	1
																		4151-4250	4200	0.00309	0.00296	1
																		4156-4255	4205	0.00309	0.00296	1
																		4161-4260	4210	0.00309	0.00296	1
																		4166-4265	4215	0.00794	0.00592	2
																		4171-4270	4220	0.00794	0.00592	2
																		4176-4275	4225	0.00794	0.00592	2
																		4181-4280	4230	0.00794	0.00592	2
																		4186-4285	4235	0.00794	0.00592	2
																		4191-4290	4240	0.01279	0.00887	3
																		4196-4295	4245	0.01279	0.00887	3
																		4201-4300	4250	0.01279	0.00887	3
																		4206-4305	4255	0.01279	0.00887	3
																		4211-4310	4260	0.01279	0.00887	3
																		4216-4315	4265	0.01279	0.00887	3
																		4221-4320	4270	0.01279	0.00887	3
																		4226-4325	4275	0.01279	0.00887	3
																		4231-4330	4280	0.00971	0.00592	2
																		4236-4335	4285	0.00971	0.00592	2
																		4241-4340	4290	0.00971	0.00592	2
																		4246-4345	4295	0.00971	0.00592	2
																		4251-4350	4300	0.00971	0.00592	2
																		4256-4355	4305	0.00971	0.00592	2
																		4261-4360	4310	0.00971	0.00592	2
																		4266-4365	4315	0.00485	0.00296	1
																		4271-4370	4320	0.00485	0.00296	1
																		4276-4375	4325	0.00485	0.00296	1
																		4281-4380	4330	0.00485	0.00296	1
																		4286-4385	4335	0.00485	0.00296	1
																		4291-4390	4340	0.00485	0.00296	1
																		4296-4395	4345	0.00485	0.00296	1
																		4301-4400	4350	0.00485	0.00296	1
																		4306-4405	4355	0.00485	0.00296	1
																		4311-4410	4360	0.00485	0.00296	1
																		4316-4415	4365	0.00485	0.00296	1
																		4321-4420	4370	0.00485	0.00296	1
																		4326-4425	4375	0.00485	0.00296	1
																		4331-4430	4380	0.00485	0.00296	1
																		4336-4435	4385	0.00485	0.00296	1
																		4341-4440	4390	0.00485	0.00296	1
																		4346-4445	4395	0.00485	0.00296	1
																		4351-4450	4400	0.00485	0.00296	1
																		4356-4455	4405	0.00485	0.00296	1
																		4361-4460	4410	0.00485	0.00296	1
																		4366-4465	4415	0.00485	0.00296	1
																		4371-4470	4420	0.00485	0.00296	1
																		4376-4475	4425	0.00485	0.00296	1
																		4381-4480	4430	0.00485	0.00296	1
																		4386-4485	4435	0.00485	0.00296	1
																		4391-4490	4440	0	0	0
																		4396-4495	4445	0	0	0
																		4401-4500	4450	0	0	0
																		4406-4505	4455	0	0	0
																		4411-4510	4460	0.00485	0.00296	1
																		4416-4515	4465	0.00485	0.00296	1
																		4421-4520	4470	0.00485	0.00296	1
																		4426-4525	4475	0.00485	0.00296	1
																		4431-4530	4480	0.00485	0.00296	1
																		4436-4535	4485	0.00485	0.00296	1
																		4441-4540	4490	0.00485	0.00296	1
																		4446-4545	4495	0.00485	0.00296	1
																		4451-4550	4500	0.00485	0.00296	1
																		4456-4555	4505	0.00485	0.00296	1
																		4461-4560	4510	0.00485	0.00296	1
																		4466-4565	4515	0.00485	0.00296	1
																		4471-4570	4520	0.00485	0.00296	1
																		4476-4575	4525	0.00485	0.00296	1
																		4481-4580	4530	0.00485	0.00296	1
																		4486-4585	4535	0.00485	0.00296	1
																		4491-4590	4540	0.00485	0.00296	1
																		4496-4595	4545	0.00485	0.00296	1
																		4501-4600	4550	0.00485	0.00296	1
																		4506-4605	4555	0.00485	0.00296	1
																		4511-4610	4560	0.00485	0.00296	1
																		4516-4615	4565	0.00485	0.00296	1
																		4521-4620	4570	0.00485	0.00296	1
																		4526-4625	4575	0.00485	0.00296	1
																		4531-4630	4580	0.00485	0.00296	1
																		4536-4635	4585	0.00971	0.00592	2
																		4541-4640	4590	0.00971	0.00592	2
																		4546-4645	4595	0.00971	0.00592	2
																		4551-4650	4600	0.00971	0.00592	2
																		4556-4655	4605	0.00971	0.00592	2
																		4561-4660	4610	0.00971	0.00592	2
																		4566-4665	4615	0.00971	0.00592	2
																		4571-4670	4620	0.00971	0.00592	2
																		4576-4675	4625	0.00971	0.00592	2
																		4581-4680	4630	0.01456	0.00887	3
																		4586-4685	4635	0.01456	0.00887	3
																		4591-4690	4640	0.01456	0.00887	3
																		4596-4695	4645	0.01456	0.00887	3
																		4601-4700	4650	0.01456	0.00887	3
																		4606-4705	4655	0.01456	0.00887	3
																		4611-4710	4660	0.00971	0.00592	2
																		4616-4715	4665	0.00971	0.00592	2
																		4621-4720	4670	0.00971	0.00592	2
																		4626-4725	4675	0.00971	0.00592	2
																		4631-4730	4680	0.00971	0.00592	2
																		4636-4735	4685	0.00485	0.00296	1
																		4641-4740	4690	0.00485	0.00296	1
																		4646-4745	4695	0.00485	0.00296	1
																		4651-4750	4700	0.00971	0.00592	2
																		4656-4755	4705	0.00971	0.00592	2
																		4661-4760	4710	0.00971	0.00592	2
																		4666-4765	4715	0.00971	0.00592	2
																		4671-4770	4720	0.00971	0.00592	2
																		4676-4775	4725	0.00971	0.00592	2
																		4681-4780	4730	0.00485	0.00296	1
																		4686-4785	4735	0.00485	0.00296	1
																		4691-4790	4740	0.00485	0.00296	1
																		4696-4795	4745	0.00485	0.00296	1
																		4701-4800	4750	0.00485	0.00296	1
																		4706-4805	4755	0.00485	0.00296	1
																		4711-4810	4760	0.00485	0.00296	1
																		4716-4815	4765	0.00485	0.00296	1
																		4721-4820	4770	0.00485	0.00296	1
																		4726-4825	4775	0.00485	0.00296	1
																		4731-4830	4780	0.00485	0.00296	1
																		4736-4835	4785	0.00485	0.00296	1
																		4741-4840	4790	0.00485	0.00296	1
																		4746-4845	4795	0.00485	0.00296	1
																		4751-4850	4800	0	0	0
																		4756-4855	4805	0	0	0
																		4761-4860	4810	0	0	0
																		4766-4865	4815	0	0	0
																		4771-4870	4820	0	0	0
																		4776-4875	4825	0	0	0
																		4781-4880	4830	0	0	0
																		4786-4885	4835	0	0	0
																		4791-4890	4840	0	0	0
																		4796-4895	4845	0	0	0
																		4801-4900	4850	0	0	0
																		4806-4905	4855	0	0	0
																		4811-4910	4860	0	0	0
																		4816-4915	4865	0	0	0
																		4821-4920	4870	0	0	0
																		4826-4925	4875	0	0	0
																		4831-4930	4880	0	0	0
																		4836-4935	4885	0	0	0
																		4841-4940	4890	0.00485	0.00296	1
																		4846-4945	4895	0.00485	0.00296	1
																		4851-4950	4900	0.00485	0.00296	1
																		4856-4955	4905	0.00485	0.00296	1
																		4861-4960	4910	0.00485	0.00296	1
																		4866-4965	4915	0.00485	0.00296	1
																		4871-4970	4920	0.00485	0.00296	1
																		4876-4975	4925	0.00485	0.00296	1
																		4881-4980	4930	0.00485	0.00296	1
																		4886-4985	4935	0.00485	0.00296	1
																		4891-4990	4940	0.00485	0.00296	1
																		4896-4995	4945	0.00485	0.00296	1
																		4901-5000	4950	0.00485	0.00296	1
																		4906-5005	4955	0.00485	0.00296	1
																		4911-5010	4960	0.00485	0.00296	1
																		4916-5015	4965	0.00485	0.00296	1
																		4921-5020	4970	0.00485	0.00296	1
																		4926-5025	4975	0.00485	0.00296	1
																		4931-5030	4980	0.00485	0.00296	1
																		4936-5035	4985	0.00485	0.00296	1
																		4941-5040	4990	0	0	0
																		4946-5045	4995	0	0	0
																		4951-5050	5000	0	0	0
																		4956-5055	5005	0	0	0
																		4961-5060	5010	0	0	0
																		4966-5065	5015	0	0	0
																		4971-5070	5020	0	0	0
																		4976-5075	5025	0	0	0
																		4981-5080	5030	0	0	0
																		4986-5085	5035	0	0	0
																		4991-5090	5040	0	0	0
																		4996-5095	5045	0	0	0
																		5001-5100	5050	0	0	0
																		5006-5105	5055	0	0	0
																		5011-5110	5060	0	0	0
																		5016-5115	5065	0	0	0
																		5021-5120	5070	0	0	0
																		5026-5125	5075	0	0	0
																		5031-5130	5080	0	0	0
																		5036-5135	5085	0	0	0
																		5041-5140	5090	0	0	0
																		5046-5145	5095	0	0	0
																		5051-5150	5100	0	0	0
																		5056-5155	5105	0	0	0
																		5061-5160	5110	0	0	0
																		5066-5165	5115	0	0	0
																		5071-5170	5120	0	0	0
																		5076-5175	5125	0	0	0
																		5081-5180	5130	0	0	0
																		5086-5185	5135	0	0	0
																		5091-5190	5140	0	0	0
																		5096-5195	5145	0	0	0
																		5101-5200	5150	0	0	0
																		5106-5205	5155	0	0	0
																		5111-5210	5160	0	0	0
																		5116-5215	5165	0	0	0
																		5121-5220	5170	0	0	0
																		5126-5225	5175	0	0	0
																		5131-5230	5180	0	0	0
																		5136-5235	5185	0	0	0
																		5141-5240	5190	0	0	0
																		5146-5245	5195	0	0	0
																		5151-5250	5200	0	0	0
																		5156-5255	5205	0	0	0
																		5161-5260	5210	0	0	0
																		5166-5265	5215	0	0	0
																		5171-5270	5220	0	0	0
																		5176-5275	5225	0	0	0
																		5181-5280	5230	0	0	0
																		5186-5285	5235	0	0	0
																		5191-5290	5240	0	0	0
																		5196-5295	5245	0	0	0
																		5201-5300	5250	0	0	0
																		5206-5305	5255	0	0	0
																		5211-5310	5260	0	0	0
																		5216-5315	5265	0	0	0
																		5221-5320	5270	0	0	0
																		5226-5325	5275	0	0	0
																		5231-5330	5280	0	0	0
																		5236-5335	5285	0	0	0
																		5241-5340	5290	0	0	0
																		5246-5345	5295	0	0	0
																		5251-5350	5300	0	0	0
																		5256-5355	5305	0	0	0
																		5261-5360	5310	0	0	0
																		5266-5365	5315	0	0	0
																		5271-5370	5320	0	0	0
																		5276-5375	5325	0	0	0
																		5281-5380	5330	0	0	0
																		5286-5385	5335	0	0	0
																		5291-5390	5340	0	0	0
																		5296-5395	5345	0	0	0
																		5301-5400	5350	0	0	0
																		5306-5405	5355	0	0	0
																		5311-5410	5360	0	0	0
																		5316-5415	5365	0	0	0
																		5321-5420	5370	0	0	0
																		5326-5425	5375	0	0	0
																		5331-5430	5380	0	0	0
																		5336-5435	5385	0	0	0
																		5341-5440	5390	0	0	0
																		5346-5445	5395	0	0	0
																		5351-5450	5400	0	0	0
																		5356-5455	5405	0	0	0
																		5361-5460	5410	0	0	0
																		5366-5465	5415	0	0	0
																		5371-5470	5420	0	0	0
																		5376-5475	5425	0	0	0
																		5381-5480	5430	0	0	0
																		5386-5485	5435	0	0	0
																		5391-5490	5440	0	0	0
																		5396-5495	5445	0	0	0
																		5401-5500	5450	0	0	0
																		5406-5505	5455	0	0	0
																		5411-5510	5460	0	0	0
																		5416-5515	5465	0	0	0
																		5421-5520	5470	0	0	0
																		5426-5525	5475	0	0	0
																		5431-5530	5480	0	0	0
																		5436-5535	5485	0	0	0
																		5441-5540	5490	0	0	0
																		5446-5545	5495	0	0	0
																		5451-5550	5500	0	0	0
																		5456-5555	5505	0	0	0
																		5461-5560	5510	0	0	0
																		5466-5565	5515	0	0	0
																		5471-5570	5520	0	0	0
																		5476-5575	5525	0	0	0
																		5481-5580	5530	0	0	0
																		5486-5585	5535	0	0	0
																		5491-5590	5540	0	0	0
																		5496-5595	5545	0.00485	0.00296	1
																		5501-5600	5550	0.00485	0.00296	1
																		5506-5605	5555	0.00485	0.00296	1
																		5511-5610	5560	0.00485	0.00296	1
																		5516-5615	5565	0.00485	0.00296	1
																		5521-5620	5570	0.00485	0.00296	1
																		5526-5625	5575	0.00485	0.00296	1
																		5531-5630	5580	0.00485	0.00296	1
																		5536-5635	5585	0.00485	0.00296	1
																		5541-5640	5590	0.00485	0.00296	1
																		5546-5645	5595	0.00485	0.00296	1
																		5551-5650	5600	0.00485	0.00296	1
																		5556-5655	5605	0.00485	0.00296	1
																		5561-5660	5610	0.00971	0.00592	2
																		5566-5665	5615	0.00971	0.00592	2
																		5571-5670	5620	0.00971	0.00592	2
																		5576-5675	5625	0.00971	0.00592	2
																		5581-5680	5630	0.00971	0.00592	2
																		5586-5685	5635	0.00971	0.00592	2
																		5591-5690	5640	0.00971	0.00592	2
																		5596-5695	5645	0.00485	0.00296	1
																		5601-5700	5650	0.00485	0.00296	1
																		5606-5705	5655	0.00485	0.00296	1
																		5611-5710	5660	0.00485	0.00296	1
																		5616-5715	5665	0.00485	0.00296	1
																		5621-5720	5670	0.00485	0.00296	1
																		5626-5725	5675	0.00485	0.00296	1
																		5631-5730	5680	0.00485	0.00296	1
																		5636-5735	5685	0.00485	0.00296	1
																		5641-5740	5690	0.00485	0.00296	1
																		5646-5745	5695	0.00485	0.00296	1
																		5651-5750	5700	0.00485	0.00296	1
																		5656-5755	5705	0.00485	0.00296	1
																		5661-5760	5710	0	0	0
																		5666-5765	5715	0	0	0
																		5671-5770	5720	0	0	0
																		5676-5775	5725	0.00485	0.00296	1
																		5681-5780	5730	0.00485	0.00296	1
																		5686-5785	5735	0.00485	0.00296	1
																		5691-5790	5740	0.00485	0.00296	1
																		5696-5795	5745	0.00485	0.00296	1
																		5701-5800	5750	0.00485	0.00296	1
																		5706-5805	5755	0.00485	0.00296	1
																		5711-5810	5760	0.00485	0.00296	1
																		5716-5815	5765	0.00485	0.00296	1
																		5721-5820	5770	0.00485	0.00296	1
																		5726-5825	5775	0.00485	0.00296	1
																		5731-5830	5780	0.00485	0.00296	1
																		5736-5835	5785	0.00485	0.00296	1
																		5741-5840	5790	0.00485	0.00296	1
																		5746-5845	5795	0.00485	0.00296	1
																		5751-5850	5800	0.00485	0.00296	1
																		5756-5855	5805	0.00485	0.00296	1
																		5761-5860	5810	0.00485	0.00296	1
																		5766-5865	5815	0.00485	0.00296	1
																		5771-5870	5820	0.00485	0.00296	1
																		5776-5875	5825	0	0	0
																		5781-5880	5830	0	0	0
																		5786-5885	5835	0	0	0
																		5791-5890	5840	0	0	0
																		5796-5895	5845	0	0	0
																		5801-5900	5850	0	0	0
																		5806-5905	5855	0	0	0
																		5811-5910	5860	0	0	0
																		5816-5915	5865	0	0	0
																		5821-5920	5870	0	0	0
																		5826-5925	5875	0	0	0
																		5831-5930	5880	0	0	0
																		5836-5935	5885	0	0	0
																		5841-5940	5890	0	0	0
																		5846-5945	5895	0	0	0
																		5851-5950	5900	0	0	0
																		5856-5955	5905	0	0	0
																		5861-5960	5910	0	0	0
																		5866-5965	5915	0	0	0
																		5871-5970	5920	0	0	0
																		5876-5975	5925	0	0	0
																		5881-5980	5930	0	0	0
																		5886-5985	5935	0	0	0
																		5891-5990	5940	0	0	0
																		5896-5995	5945	0	0	0
																		5901-6000	5950	0	0	0
																		5906-6005	5955	0	0	0
																		5911-6010	5960	0	0	0
																		5916-6015	5965	0	0	0
																		5921-6020	5970	0	0	0
																		5926-6025	5975	0	0	0
																		5931-6030	5980	0.00485	0.00296	1
																		5936-6035	5985	0.00485	0.00296	1
																		5941-6040	5990	0.00485	0.00296	1
																		5946-6045	5995	0.00485	0.00296	1
																		5951-6050	6000	0.00485	0.00296	1
																		5956-6055	6005	0.00485	0.00296	1
																		5961-6060	6010	0.00485	0.00296	1
																		5966-6065	6015	0.00485	0.00296	1
																		5971-6070	6020	0.00485	0.00296	1
																		5976-6075	6025	0.00485	0.00296	1
																		5981-6080	6030	0.00485	0.00296	1
																		5986-6085	6035	0.00485	0.00296	1
																		5991-6090	6040	0.00485	0.00296	1
																		5996-6095	6045	0.00485	0.00296	1
																		6001-6100	6050	0.00485	0.00296	1
																		6006-6105	6055	0.00485	0.00296	1
																		6011-6110	6060	0.00485	0.00296	1
																		6016-6115	6065	0.00485	0.00296	1
																		6021-6120	6070	0.00485	0.00296	1
																		6026-6125	6075	0.00485	0.00296	1
																		6031-6130	6080	0	0	0
																		6036-6135	6085	0	0	0
																		6041-6140	6090	0	0	0
																		6046-6145	6095	0	0	0
																		6051-6150	6100	0	0	0
																		6056-6155	6105	0	0	0
																		6061-6160	6110	0	0	0
																		6066-6165	6115	0	0	0
																		6071-6170	6120	0	0	0
																		6076-6175	6125	0	0	0
																		6081-6180	6130	0.00485	0.00296	1
																		6086-6185	6135	0.00485	0.00296	1
																		6091-6190	6140	0.01456	0.00887	3
																		6096-6195	6145	0.01941	0.01183	4
																		6101-6200	6150	0.01941	0.01183	4
																		6106-6205	6155	0.01941	0.01183	4
																		6111-6210	6160	0.01941	0.01183	4
																		6116-6215	6165	0.01941	0.01183	4
																		6121-6220	6170	0.01941	0.01183	4
																		6126-6225	6175	0.01941	0.01183	4
																		6131-6230	6180	0.01941	0.01183	4
																		6136-6235	6185	0.01941	0.01183	4
																		6141-6240	6190	0.01941	0.01183	4
																		6146-6245	6195	0.01941	0.01183	4
																		6151-6250	6200	0.01941	0.01183	4
																		6156-6255	6205	0.01941	0.01183	4
																		6161-6260	6210	0.01941	0.01183	4
																		6166-6265	6215	0.01941	0.01183	4
																		6171-6270	6220	0.01941	0.01183	4
																		6176-6275	6225	0.01941	0.01183	4
																		6181-6280	6230	0.01456	0.00887	3
																		6186-6285	6235	0.01456	0.00887	3
																		6191-6290	6240	0.00971	0.00592	2
																		6196-6295	6245	0.00485	0.00296	1
																		6201-6300	6250	0.00485	0.00296	1
																		6206-6301	6253	0.00506	0.00308	1

## Sheet: S. Table 15 TMaV
Virus	Population set	n	no. of polymorphic sites	number of mutations	ave. no. of nucleotide differences (k)	nucleotide diversity (π)												Window	Midpoint	Pi	Theta	S
TMaV	tmav_st	4	42	43	22.333	0.00263												1-100	50	0.01067	0.00876	2
	tmav_at	2	35	35	35	0.00411												6-105	55	0.01067	0.00876	2
	overall	6	42	43	21.733	0.00256												11-110	60	0.01067	0.00876	2
																		16-115	65	0.01067	0.00876	2
																		21-120	70	0.01067	0.00876	2
																		26-125	75	0.01067	0.00876	2
																		31-130	80	0.01067	0.00876	2
																		36-135	85	0.00533	0.00438	1
																		41-140	90	0.00533	0.00438	1
																		46-145	95	0.00533	0.00438	1
																		51-150	100	0.00533	0.00438	1
																		56-155	105	0.00533	0.00438	1
																		61-160	110	0.00533	0.00438	1
																		66-165	115	0.00533	0.00438	1
																		71-170	120	0.00533	0.00438	1
																		76-175	125	0.00533	0.00438	1
																		81-180	130	0.00533	0.00438	1
																		86-185	135	0.00533	0.00438	1
																		91-190	140	0.00533	0.00438	1
																		96-195	145	0	0	0
																		101-200	150	0	0	0
																		106-205	155	0	0	0
																		111-210	160	0	0	0
																		116-215	165	0	0	0
																		121-220	170	0	0	0
																		126-225	175	0	0	0
																		131-230	180	0	0	0
																		136-235	185	0	0	0
																		141-240	190	0	0	0
																		146-245	195	0	0	0
																		151-250	200	0	0	0
																		156-255	205	0	0	0
																		161-260	210	0	0	0
																		166-265	215	0	0	0
																		171-270	220	0	0	0
																		176-275	225	0	0	0
																		181-280	230	0	0	0
																		186-285	235	0	0	0
																		191-290	240	0	0	0
																		196-295	245	0	0	0
																		201-300	250	0	0	0
																		206-305	255	0	0	0
																		211-310	260	0	0	0
																		216-315	265	0	0	0
																		221-320	270	0	0	0
																		226-325	275	0	0	0
																		231-330	280	0	0	0
																		236-335	285	0	0	0
																		241-340	290	0	0	0
																		246-345	295	0	0	0
																		251-350	300	0	0	0
																		256-355	305	0	0	0
																		261-360	310	0	0	0
																		266-365	315	0	0	0
																		271-370	320	0	0	0
																		276-375	325	0	0	0
																		281-380	330	0	0	0
																		286-385	335	0	0	0
																		291-390	340	0	0	0
																		296-395	345	0	0	0
																		301-400	350	0	0	0
																		306-405	355	0	0	0
																		311-410	360	0	0	0
																		316-415	365	0	0	0
																		321-420	370	0	0	0
																		326-425	375	0	0	0
																		331-430	380	0	0	0
																		336-435	385	0	0	0
																		341-440	390	0	0	0
																		346-445	395	0	0	0
																		351-450	400	0	0	0
																		356-455	405	0	0	0
																		361-460	410	0	0	0
																		366-465	415	0	0	0
																		371-470	420	0	0	0
																		376-475	425	0	0	0
																		381-480	430	0	0	0
																		386-485	435	0	0	0
																		391-490	440	0	0	0
																		396-495	445	0	0	0
																		401-500	450	0	0	0
																		406-505	455	0	0	0
																		411-510	460	0	0	0
																		416-515	465	0	0	0
																		421-520	470	0	0	0
																		426-525	475	0	0	0
																		431-530	480	0	0	0
																		436-535	485	0	0	0
																		441-540	490	0	0	0
																		446-545	495	0	0	0
																		451-550	500	0	0	0
																		456-555	505	0	0	0
																		461-560	510	0	0	0
																		466-565	515	0	0	0
																		471-570	520	0	0	0
																		476-575	525	0	0	0
																		481-580	530	0	0	0
																		486-585	535	0	0	0
																		491-590	540	0	0	0
																		496-595	545	0	0	0
																		501-600	550	0	0	0
																		506-605	555	0	0	0
																		511-610	560	0	0	0
																		516-615	565	0	0	0
																		521-620	570	0	0	0
																		526-625	575	0	0	0
																		531-630	580	0	0	0
																		536-635	585	0	0	0
																		541-640	590	0	0	0
																		546-645	595	0	0	0
																		551-650	600	0.00533	0.00438	1
																		556-655	605	0.00533	0.00438	1
																		561-660	610	0.00533	0.00438	1
																		566-665	615	0.00533	0.00438	1
																		571-670	620	0.00533	0.00438	1
																		576-675	625	0.00533	0.00438	1
																		581-680	630	0.00533	0.00438	1
																		586-685	635	0.00533	0.00438	1
																		591-690	640	0.00533	0.00438	1
																		596-695	645	0.00533	0.00438	1
																		601-700	650	0.00533	0.00438	1
																		606-705	655	0.00533	0.00438	1
																		611-710	660	0.00533	0.00438	1
																		616-715	665	0.00533	0.00438	1
																		621-720	670	0.00533	0.00438	1
																		626-725	675	0.00533	0.00438	1
																		631-730	680	0.00533	0.00438	1
																		636-735	685	0.00533	0.00438	1
																		641-740	690	0.00533	0.00438	1
																		646-745	695	0.00533	0.00438	1
																		651-750	700	0	0	0
																		656-755	705	0	0	0
																		661-760	710	0.00333	0.00438	1
																		666-765	715	0.00333	0.00438	1
																		671-770	720	0.00333	0.00438	1
																		676-775	725	0.00333	0.00438	1
																		681-780	730	0.00333	0.00438	1
																		686-785	735	0.00333	0.00438	1
																		691-790	740	0.00333	0.00438	1
																		696-795	745	0.00333	0.00438	1
																		701-800	750	0.00333	0.00438	1
																		706-805	755	0.00333	0.00438	1
																		711-810	760	0.00333	0.00438	1
																		716-815	765	0.00333	0.00438	1
																		721-820	770	0.00867	0.00876	2
																		726-825	775	0.00867	0.00876	2
																		731-830	780	0.014	0.01314	3
																		736-835	785	0.014	0.01314	3
																		741-840	790	0.014	0.01314	3
																		746-845	795	0.014	0.01314	3
																		751-850	800	0.014	0.01314	3
																		756-855	805	0.014	0.01314	3
																		761-860	810	0.01067	0.00876	2
																		766-865	815	0.01067	0.00876	2
																		771-870	820	0.01067	0.00876	2
																		776-875	825	0.01067	0.00876	2
																		781-880	830	0.01067	0.00876	2
																		786-885	835	0.016	0.01314	3
																		791-890	840	0.016	0.01314	3
																		796-895	845	0.016	0.01314	3
																		801-900	850	0.02133	0.01752	4
																		806-905	855	0.02133	0.01752	4
																		811-910	860	0.02133	0.01752	4
																		816-915	865	0.02133	0.01752	4
																		821-920	870	0.016	0.01314	3
																		826-925	875	0.016	0.01314	3
																		831-930	880	0.01067	0.00876	2
																		836-935	885	0.01067	0.00876	2
																		841-940	890	0.01067	0.00876	2
																		846-945	895	0.01067	0.00876	2
																		851-950	900	0.01067	0.00876	2
																		856-955	905	0.01067	0.00876	2
																		861-960	910	0.01067	0.00876	2
																		866-965	915	0.01067	0.00876	2
																		871-970	920	0.01067	0.00876	2
																		876-975	925	0.01067	0.00876	2
																		881-980	930	0.01067	0.00876	2
																		886-985	935	0.00533	0.00438	1
																		891-990	940	0.00533	0.00438	1
																		896-995	945	0.00533	0.00438	1
																		901-1000	950	0	0	0
																		906-1005	955	0	0	0
																		911-1010	960	0	0	0
																		916-1015	965	0	0	0
																		921-1020	970	0	0	0
																		926-1025	975	0	0	0
																		931-1030	980	0	0	0
																		936-1035	985	0	0	0
																		941-1040	990	0	0	0
																		946-1045	995	0	0	0
																		951-1050	1000	0.00533	0.00438	1
																		956-1055	1005	0.00533	0.00438	1
																		961-1060	1010	0.00533	0.00438	1
																		966-1065	1015	0.00533	0.00438	1
																		971-1070	1020	0.00533	0.00438	1
																		976-1075	1025	0.00533	0.00438	1
																		981-1080	1030	0.00533	0.00438	1
																		986-1085	1035	0.00533	0.00438	1
																		991-1090	1040	0.00533	0.00438	1
																		996-1095	1045	0.00533	0.00438	1
																		1001-1100	1050	0.00533	0.00438	1
																		1006-1105	1055	0.00533	0.00438	1
																		1011-1110	1060	0.00533	0.00438	1
																		1016-1115	1065	0.00533	0.00438	1
																		1021-1120	1070	0.00533	0.00438	1
																		1026-1125	1075	0.00533	0.00438	1
																		1031-1130	1080	0.00533	0.00438	1
																		1036-1135	1085	0.00533	0.00438	1
																		1041-1140	1090	0.00533	0.00438	1
																		1046-1145	1095	0.00533	0.00438	1
																		1051-1150	1100	0	0	0
																		1056-1155	1105	0	0	0
																		1061-1160	1110	0	0	0
																		1066-1165	1115	0	0	0
																		1071-1170	1120	0	0	0
																		1076-1175	1125	0	0	0
																		1081-1180	1130	0	0	0
																		1086-1185	1135	0	0	0
																		1091-1190	1140	0	0	0
																		1096-1195	1145	0	0	0
																		1101-1200	1150	0	0	0
																		1106-1205	1155	0	0	0
																		1111-1210	1160	0	0	0
																		1116-1215	1165	0	0	0
																		1121-1220	1170	0	0	0
																		1126-1225	1175	0	0	0
																		1131-1230	1180	0	0	0
																		1136-1235	1185	0	0	0
																		1141-1240	1190	0	0	0
																		1146-1245	1195	0	0	0
																		1151-1250	1200	0	0	0
																		1156-1255	1205	0	0	0
																		1161-1260	1210	0	0	0
																		1166-1265	1215	0	0	0
																		1171-1270	1220	0	0	0
																		1176-1275	1225	0	0	0
																		1181-1280	1230	0	0	0
																		1186-1285	1235	0	0	0
																		1191-1290	1240	0	0	0
																		1196-1295	1245	0	0	0
																		1201-1300	1250	0	0	0
																		1206-1305	1255	0	0	0
																		1211-1310	1260	0	0	0
																		1216-1315	1265	0	0	0
																		1221-1320	1270	0	0	0
																		1226-1325	1275	0	0	0
																		1231-1330	1280	0	0	0
																		1236-1335	1285	0	0	0
																		1241-1340	1290	0	0	0
																		1246-1345	1295	0	0	0
																		1251-1350	1300	0	0	0
																		1256-1355	1305	0.00533	0.00438	1
																		1261-1360	1310	0.00533	0.00438	1
																		1266-1365	1315	0.00533	0.00438	1
																		1271-1370	1320	0.00533	0.00438	1
																		1276-1375	1325	0.00533	0.00438	1
																		1281-1380	1330	0.00533	0.00438	1
																		1286-1385	1335	0.00533	0.00438	1
																		1291-1390	1340	0.00533	0.00438	1
																		1296-1395	1345	0.00533	0.00438	1
																		1301-1400	1350	0.00533	0.00438	1
																		1306-1405	1355	0.00533	0.00438	1
																		1311-1410	1360	0.00533	0.00438	1
																		1316-1415	1365	0.00533	0.00438	1
																		1321-1420	1370	0.00533	0.00438	1
																		1326-1425	1375	0.00533	0.00438	1
																		1331-1430	1380	0.00533	0.00438	1
																		1336-1435	1385	0.00533	0.00438	1
																		1341-1440	1390	0.00533	0.00438	1
																		1346-1445	1395	0.00533	0.00438	1
																		1351-1450	1400	0.00533	0.00438	1
																		1356-1455	1405	0	0	0
																		1361-1460	1410	0	0	0
																		1366-1465	1415	0	0	0
																		1371-1470	1420	0	0	0
																		1376-1475	1425	0	0	0
																		1381-1480	1430	0	0	0
																		1386-1485	1435	0	0	0
																		1391-1490	1440	0	0	0
																		1396-1495	1445	0	0	0
																		1401-1500	1450	0	0	0
																		1406-1505	1455	0	0	0
																		1411-1510	1460	0	0	0
																		1416-1515	1465	0	0	0
																		1421-1520	1470	0	0	0
																		1426-1525	1475	0	0	0
																		1431-1530	1480	0	0	0
																		1436-1535	1485	0	0	0
																		1441-1540	1490	0	0	0
																		1446-1545	1495	0	0	0
																		1451-1550	1500	0	0	0
																		1456-1555	1505	0	0	0
																		1461-1560	1510	0	0	0
																		1466-1565	1515	0	0	0
																		1471-1570	1520	0	0	0
																		1476-1575	1525	0	0	0
																		1481-1580	1530	0	0	0
																		1486-1585	1535	0	0	0
																		1491-1590	1540	0	0	0
																		1496-1595	1545	0	0	0
																		1501-1600	1550	0	0	0
																		1506-1605	1555	0	0	0
																		1511-1610	1560	0	0	0
																		1516-1615	1565	0	0	0
																		1521-1620	1570	0	0	0
																		1526-1625	1575	0	0	0
																		1531-1630	1580	0	0	0
																		1536-1635	1585	0	0	0
																		1541-1640	1590	0	0	0
																		1546-1645	1595	0	0	0
																		1551-1650	1600	0	0	0
																		1556-1655	1605	0	0	0
																		1561-1660	1610	0	0	0
																		1566-1665	1615	0	0	0
																		1571-1670	1620	0	0	0
																		1576-1675	1625	0	0	0
																		1581-1680	1630	0	0	0
																		1586-1685	1635	0	0	0
																		1591-1690	1640	0	0	0
																		1596-1695	1645	0	0	0
																		1601-1700	1650	0	0	0
																		1606-1705	1655	0	0	0
																		1611-1710	1660	0	0	0
																		1616-1715	1665	0	0	0
																		1621-1720	1670	0	0	0
																		1626-1725	1675	0	0	0
																		1631-1730	1680	0	0	0
																		1636-1735	1685	0	0	0
																		1641-1740	1690	0.006	0.00438	1
																		1646-1745	1695	0.006	0.00438	1
																		1651-1750	1700	0.006	0.00438	1
																		1656-1755	1705	0.006	0.00438	1
																		1661-1760	1710	0.006	0.00438	1
																		1666-1765	1715	0.006	0.00438	1
																		1671-1770	1720	0.006	0.00438	1
																		1676-1775	1725	0.006	0.00438	1
																		1681-1780	1730	0.006	0.00438	1
																		1686-1785	1735	0.006	0.00438	1
																		1691-1790	1740	0.006	0.00438	1
																		1696-1795	1745	0.006	0.00438	1
																		1701-1800	1750	0.006	0.00438	1
																		1706-1805	1755	0.006	0.00438	1
																		1711-1810	1760	0.006	0.00438	1
																		1716-1815	1765	0.006	0.00438	1
																		1721-1820	1770	0.006	0.00438	1
																		1726-1825	1775	0.006	0.00438	1
																		1731-1830	1780	0.006	0.00438	1
																		1736-1835	1785	0.006	0.00438	1
																		1741-1840	1790	0	0	0
																		1746-1845	1795	0	0	0
																		1751-1850	1800	0	0	0
																		1756-1855	1805	0	0	0
																		1761-1860	1810	0	0	0
																		1766-1865	1815	0	0	0
																		1771-1870	1820	0	0	0
																		1776-1875	1825	0	0	0
																		1781-1880	1830	0	0	0
																		1786-1885	1835	0	0	0
																		1791-1890	1840	0	0	0
																		1796-1895	1845	0	0	0
																		1801-1900	1850	0	0	0
																		1806-1905	1855	0	0	0
																		1811-1910	1860	0	0	0
																		1816-1915	1865	0	0	0
																		1821-1920	1870	0	0	0
																		1826-1925	1875	0	0	0
																		1831-1930	1880	0	0	0
																		1836-1935	1885	0	0	0
																		1841-1940	1890	0	0	0
																		1846-1945	1895	0	0	0
																		1851-1950	1900	0	0	0
																		1856-1955	1905	0	0	0
																		1861-1960	1910	0	0	0
																		1866-1965	1915	0	0	0
																		1871-1970	1920	0	0	0
																		1876-1975	1925	0	0	0
																		1881-1980	1930	0	0	0
																		1886-1985	1935	0	0	0
																		1891-1990	1940	0	0	0
																		1896-1995	1945	0	0	0
																		1901-2000	1950	0	0	0
																		1906-2005	1955	0	0	0
																		1911-2010	1960	0	0	0
																		1916-2015	1965	0	0	0
																		1921-2020	1970	0	0	0
																		1926-2025	1975	0	0	0
																		1931-2030	1980	0	0	0
																		1936-2035	1985	0	0	0
																		1941-2040	1990	0	0	0
																		1946-2045	1995	0	0	0
																		1951-2050	2000	0	0	0
																		1956-2055	2005	0	0	0
																		1961-2060	2010	0	0	0
																		1966-2065	2015	0	0	0
																		1971-2070	2020	0	0	0
																		1976-2075	2025	0	0	0
																		1981-2080	2030	0	0	0
																		1986-2085	2035	0	0	0
																		1991-2090	2040	0	0	0
																		1996-2095	2045	0	0	0
																		2001-2100	2050	0	0	0
																		2006-2105	2055	0	0	0
																		2011-2110	2060	0	0	0
																		2016-2115	2065	0	0	0
																		2021-2120	2070	0	0	0
																		2026-2125	2075	0	0	0
																		2031-2130	2080	0	0	0
																		2036-2135	2085	0	0	0
																		2041-2140	2090	0	0	0
																		2046-2145	2095	0	0	0
																		2051-2150	2100	0	0	0
																		2056-2155	2105	0	0	0
																		2061-2160	2110	0	0	0
																		2066-2165	2115	0.00533	0.00438	1
																		2071-2170	2120	0.00533	0.00438	1
																		2076-2175	2125	0.00533	0.00438	1
																		2081-2180	2130	0.00533	0.00438	1
																		2086-2185	2135	0.00533	0.00438	1
																		2091-2190	2140	0.00533	0.00438	1
																		2096-2195	2145	0.00533	0.00438	1
																		2101-2200	2150	0.01067	0.00876	2
																		2106-2205	2155	0.01067	0.00876	2
																		2111-2210	2160	0.01067	0.00876	2
																		2116-2215	2165	0.01067	0.00876	2
																		2121-2220	2170	0.01067	0.00876	2
																		2126-2225	2175	0.01067	0.00876	2
																		2131-2230	2180	0.01067	0.00876	2
																		2136-2235	2185	0.01067	0.00876	2
																		2141-2240	2190	0.01067	0.00876	2
																		2146-2245	2195	0.01067	0.00876	2
																		2151-2250	2200	0.01067	0.00876	2
																		2156-2255	2205	0.01067	0.00876	2
																		2161-2260	2210	0.01067	0.00876	2
																		2166-2265	2215	0.00533	0.00438	1
																		2171-2270	2220	0.00533	0.00438	1
																		2176-2275	2225	0.00533	0.00438	1
																		2181-2280	2230	0.00533	0.00438	1
																		2186-2285	2235	0.00533	0.00438	1
																		2191-2290	2240	0.00533	0.00438	1
																		2196-2295	2245	0.00533	0.00438	1
																		2201-2300	2250	0	0	0
																		2206-2305	2255	0	0	0
																		2211-2310	2260	0	0	0
																		2216-2315	2265	0	0	0
																		2221-2320	2270	0	0	0
																		2226-2325	2275	0	0	0
																		2231-2330	2280	0	0	0
																		2236-2335	2285	0	0	0
																		2241-2340	2290	0	0	0
																		2246-2345	2295	0	0	0
																		2251-2350	2300	0	0	0
																		2256-2355	2305	0	0	0
																		2261-2360	2310	0	0	0
																		2266-2365	2315	0	0	0
																		2271-2370	2320	0	0	0
																		2276-2375	2325	0	0	0
																		2281-2380	2330	0	0	0
																		2286-2385	2335	0	0	0
																		2291-2390	2340	0	0	0
																		2296-2395	2345	0	0	0
																		2301-2400	2350	0	0	0
																		2306-2405	2355	0	0	0
																		2311-2410	2360	0	0	0
																		2316-2415	2365	0	0	0
																		2321-2420	2370	0	0	0
																		2326-2425	2375	0	0	0
																		2331-2430	2380	0	0	0
																		2336-2435	2385	0	0	0
																		2341-2440	2390	0.00533	0.00438	1
																		2346-2445	2395	0.00533	0.00438	1
																		2351-2450	2400	0.00533	0.00438	1
																		2356-2455	2405	0.00533	0.00438	1
																		2361-2460	2410	0.00533	0.00438	1
																		2366-2465	2415	0.00533	0.00438	1
																		2371-2470	2420	0.00533	0.00438	1
																		2376-2475	2425	0.00533	0.00438	1
																		2381-2480	2430	0.00533	0.00438	1
																		2386-2485	2435	0.00533	0.00438	1
																		2391-2490	2440	0.00533	0.00438	1
																		2396-2495	2445	0.00533	0.00438	1
																		2401-2500	2450	0.00533	0.00438	1
																		2406-2505	2455	0.00533	0.00438	1
																		2411-2510	2460	0.00533	0.00438	1
																		2416-2515	2465	0.00533	0.00438	1
																		2421-2520	2470	0.00533	0.00438	1
																		2426-2525	2475	0.00533	0.00438	1
																		2431-2530	2480	0.00533	0.00438	1
																		2436-2535	2485	0.00533	0.00438	1
																		2441-2540	2490	0	0	0
																		2446-2545	2495	0	0	0
																		2451-2550	2500	0	0	0
																		2456-2555	2505	0	0	0
																		2461-2560	2510	0	0	0
																		2466-2565	2515	0	0	0
																		2471-2570	2520	0	0	0
																		2476-2575	2525	0	0	0
																		2481-2580	2530	0	0	0
																		2486-2585	2535	0	0	0
																		2491-2590	2540	0	0	0
																		2496-2595	2545	0	0	0
																		2501-2600	2550	0	0	0
																		2506-2605	2555	0	0	0
																		2511-2610	2560	0	0	0
																		2516-2615	2565	0	0	0
																		2521-2620	2570	0	0	0
																		2526-2625	2575	0	0	0
																		2531-2630	2580	0	0	0
																		2536-2635	2585	0	0	0
																		2541-2640	2590	0	0	0
																		2546-2645	2595	0	0	0
																		2551-2650	2600	0	0	0
																		2556-2655	2605	0	0	0
																		2561-2660	2610	0.00533	0.00438	1
																		2566-2665	2615	0.00533	0.00438	1
																		2571-2670	2620	0.00533	0.00438	1
																		2576-2675	2625	0.00533	0.00438	1
																		2581-2680	2630	0.00533	0.00438	1
																		2586-2685	2635	0.00533	0.00438	1
																		2591-2690	2640	0.00533	0.00438	1
																		2596-2695	2645	0.00533	0.00438	1
																		2601-2700	2650	0.01133	0.00876	2
																		2606-2705	2655	0.01133	0.00876	2
																		2611-2710	2660	0.01133	0.00876	2
																		2616-2715	2665	0.01133	0.00876	2
																		2621-2720	2670	0.01133	0.00876	2
																		2626-2725	2675	0.01133	0.00876	2
																		2631-2730	2680	0.01133	0.00876	2
																		2636-2735	2685	0.01133	0.00876	2
																		2641-2740	2690	0.01133	0.00876	2
																		2646-2745	2695	0.01133	0.00876	2
																		2651-2750	2700	0.01133	0.00876	2
																		2656-2755	2705	0.01133	0.00876	2
																		2661-2760	2710	0.006	0.00438	1
																		2666-2765	2715	0.006	0.00438	1
																		2671-2770	2720	0.006	0.00438	1
																		2676-2775	2725	0.006	0.00438	1
																		2681-2780	2730	0.006	0.00438	1
																		2686-2785	2735	0.006	0.00438	1
																		2691-2790	2740	0.006	0.00438	1
																		2696-2795	2745	0.006	0.00438	1
																		2701-2800	2750	0	0	0
																		2706-2805	2755	0	0	0
																		2711-2810	2760	0	0	0
																		2716-2815	2765	0	0	0
																		2721-2820	2770	0	0	0
																		2726-2825	2775	0	0	0
																		2731-2830	2780	0	0	0
																		2736-2835	2785	0	0	0
																		2741-2840	2790	0	0	0
																		2746-2845	2795	0	0	0
																		2751-2850	2800	0	0	0
																		2756-2855	2805	0	0	0
																		2761-2860	2810	0	0	0
																		2766-2865	2815	0	0	0
																		2771-2870	2820	0	0	0
																		2776-2875	2825	0	0	0
																		2781-2880	2830	0	0	0
																		2786-2885	2835	0	0	0
																		2791-2890	2840	0	0	0
																		2796-2895	2845	0	0	0
																		2801-2900	2850	0	0	0
																		2806-2905	2855	0	0	0
																		2811-2910	2860	0	0	0
																		2816-2915	2865	0	0	0
																		2821-2920	2870	0	0	0
																		2826-2925	2875	0	0	0
																		2831-2930	2880	0	0	0
																		2836-2935	2885	0	0	0
																		2841-2940	2890	0	0	0
																		2846-2945	2895	0	0	0
																		2851-2950	2900	0.006	0.00438	1
																		2856-2955	2905	0.006	0.00438	1
																		2861-2960	2910	0.006	0.00438	1
																		2866-2965	2915	0.006	0.00438	1
																		2871-2970	2920	0.006	0.00438	1
																		2876-2975	2925	0.006	0.00438	1
																		2881-2980	2930	0.006	0.00438	1
																		2886-2985	2935	0.006	0.00438	1
																		2891-2990	2940	0.006	0.00438	1
																		2896-2995	2945	0.006	0.00438	1
																		2901-3000	2950	0.006	0.00438	1
																		2906-3005	2955	0.006	0.00438	1
																		2911-3010	2960	0.006	0.00438	1
																		2916-3015	2965	0.006	0.00438	1
																		2921-3020	2970	0.006	0.00438	1
																		2926-3025	2975	0.006	0.00438	1
																		2931-3030	2980	0.006	0.00438	1
																		2936-3035	2985	0.006	0.00438	1
																		2941-3040	2990	0.006	0.00438	1
																		2946-3045	2995	0.006	0.00438	1
																		2951-3050	3000	0	0	0
																		2956-3055	3005	0	0	0
																		2961-3060	3010	0	0	0
																		2966-3065	3015	0	0	0
																		2971-3070	3020	0	0	0
																		2976-3075	3025	0	0	0
																		2981-3080	3030	0	0	0
																		2986-3085	3035	0	0	0
																		2991-3090	3040	0	0	0
																		2996-3095	3045	0	0	0
																		3001-3100	3050	0	0	0
																		3006-3105	3055	0	0	0
																		3011-3110	3060	0	0	0
																		3016-3115	3065	0	0	0
																		3021-3120	3070	0	0	0
																		3026-3125	3075	0	0	0
																		3031-3130	3080	0	0	0
																		3036-3135	3085	0	0	0
																		3041-3140	3090	0	0	0
																		3046-3145	3095	0.00533	0.00438	1
																		3051-3150	3100	0.00533	0.00438	1
																		3056-3155	3105	0.00533	0.00438	1
																		3061-3160	3110	0.00533	0.00438	1
																		3066-3165	3115	0.00533	0.00438	1
																		3071-3170	3120	0.00533	0.00438	1
																		3076-3175	3125	0.00533	0.00438	1
																		3081-3180	3130	0.00533	0.00438	1
																		3086-3185	3135	0.00533	0.00438	1
																		3091-3190	3140	0.00533	0.00438	1
																		3096-3195	3145	0.00533	0.00438	1
																		3101-3200	3150	0.00533	0.00438	1
																		3106-3205	3155	0.00533	0.00438	1
																		3111-3210	3160	0.00533	0.00438	1
																		3116-3215	3165	0.00533	0.00438	1
																		3121-3220	3170	0.00533	0.00438	1
																		3126-3225	3175	0.00533	0.00438	1
																		3131-3230	3180	0.00533	0.00438	1
																		3136-3235	3185	0.00533	0.00438	1
																		3141-3240	3190	0.00533	0.00438	1
																		3146-3245	3195	0	0	0
																		3151-3250	3200	0	0	0
																		3156-3255	3205	0	0	0
																		3161-3260	3210	0	0	0
																		3166-3265	3215	0	0	0
																		3171-3270	3220	0	0	0
																		3176-3275	3225	0	0	0
																		3181-3280	3230	0	0	0
																		3186-3285	3235	0.00533	0.00438	1
																		3191-3290	3240	0.00533	0.00438	1
																		3196-3295	3245	0.00533	0.00438	1
																		3201-3300	3250	0.00533	0.00438	1
																		3206-3305	3255	0.00533	0.00438	1
																		3211-3310	3260	0.00533	0.00438	1
																		3216-3315	3265	0.00533	0.00438	1
																		3221-3320	3270	0.00533	0.00438	1
																		3226-3325	3275	0.00533	0.00438	1
																		3231-3330	3280	0.00533	0.00438	1
																		3236-3335	3285	0.00533	0.00438	1
																		3241-3340	3290	0.00533	0.00438	1
																		3246-3345	3295	0.00533	0.00438	1
																		3251-3350	3300	0.00533	0.00438	1
																		3256-3355	3305	0.00533	0.00438	1
																		3261-3360	3310	0.00533	0.00438	1
																		3266-3365	3315	0.00533	0.00438	1
																		3271-3370	3320	0.00533	0.00438	1
																		3276-3375	3325	0.00533	0.00438	1
																		3281-3380	3330	0.00533	0.00438	1
																		3286-3385	3335	0	0	0
																		3291-3390	3340	0	0	0
																		3296-3395	3345	0	0	0
																		3301-3400	3350	0	0	0
																		3306-3405	3355	0	0	0
																		3311-3410	3360	0	0	0
																		3316-3415	3365	0	0	0
																		3321-3420	3370	0	0	0
																		3326-3425	3375	0	0	0
																		3331-3430	3380	0	0	0
																		3336-3435	3385	0	0	0
																		3341-3440	3390	0	0	0
																		3346-3445	3395	0	0	0
																		3351-3450	3400	0	0	0
																		3356-3455	3405	0	0	0
																		3361-3460	3410	0	0	0
																		3366-3465	3415	0	0	0
																		3371-3470	3420	0	0	0
																		3376-3475	3425	0	0	0
																		3381-3480	3430	0	0	0
																		3386-3485	3435	0	0	0
																		3391-3490	3440	0	0	0
																		3396-3495	3445	0	0	0
																		3401-3500	3450	0.00533	0.00438	1
																		3406-3505	3455	0.00533	0.00438	1
																		3411-3510	3460	0.00533	0.00438	1
																		3416-3515	3465	0.00533	0.00438	1
																		3421-3520	3470	0.00533	0.00438	1
																		3426-3525	3475	0.00533	0.00438	1
																		3431-3530	3480	0.00533	0.00438	1
																		3436-3535	3485	0.00533	0.00438	1
																		3441-3540	3490	0.00533	0.00438	1
																		3446-3545	3495	0.00533	0.00438	1
																		3451-3550	3500	0.00533	0.00438	1
																		3456-3555	3505	0.00533	0.00438	1
																		3461-3560	3510	0.00533	0.00438	1
																		3466-3565	3515	0.00533	0.00438	1
																		3471-3570	3520	0.00533	0.00438	1
																		3476-3575	3525	0.00533	0.00438	1
																		3481-3580	3530	0.00533	0.00438	1
																		3486-3585	3535	0.00533	0.00438	1
																		3491-3590	3540	0.00533	0.00438	1
																		3496-3595	3545	0.00533	0.00438	1
																		3501-3600	3550	0	0	0
																		3506-3605	3555	0	0	0
																		3511-3610	3560	0	0	0
																		3516-3615	3565	0	0	0
																		3521-3620	3570	0	0	0
																		3526-3625	3575	0	0	0
																		3531-3630	3580	0	0	0
																		3536-3635	3585	0	0	0
																		3541-3640	3590	0	0	0
																		3546-3645	3595	0	0	0
																		3551-3650	3600	0	0	0
																		3556-3655	3605	0	0	0
																		3561-3660	3610	0	0	0
																		3566-3665	3615	0	0	0
																		3571-3670	3620	0	0	0
																		3576-3675	3625	0	0	0
																		3581-3680	3630	0	0	0
																		3586-3685	3635	0	0	0
																		3591-3690	3640	0	0	0
																		3596-3695	3645	0	0	0
																		3601-3700	3650	0	0	0
																		3606-3705	3655	0	0	0
																		3611-3710	3660	0	0	0
																		3616-3715	3665	0	0	0
																		3621-3720	3670	0	0	0
																		3626-3725	3675	0	0	0
																		3631-3730	3680	0	0	0
																		3636-3735	3685	0	0	0
																		3641-3740	3690	0	0	0
																		3646-3745	3695	0	0	0
																		3651-3750	3700	0	0	0
																		3656-3755	3705	0	0	0
																		3661-3760	3710	0	0	0
																		3666-3765	3715	0	0	0
																		3671-3770	3720	0	0	0
																		3676-3775	3725	0	0	0
																		3681-3780	3730	0	0	0
																		3686-3785	3735	0	0	0
																		3691-3790	3740	0	0	0
																		3696-3795	3745	0	0	0
																		3701-3800	3750	0	0	0
																		3706-3805	3755	0	0	0
																		3711-3810	3760	0	0	0
																		3716-3815	3765	0	0	0
																		3721-3820	3770	0	0	0
																		3726-3825	3775	0	0	0
																		3731-3830	3780	0	0	0
																		3736-3835	3785	0	0	0
																		3741-3840	3790	0	0	0
																		3746-3845	3795	0	0	0
																		3751-3850	3800	0	0	0
																		3756-3855	3805	0	0	0
																		3761-3860	3810	0	0	0
																		3766-3865	3815	0	0	0
																		3771-3870	3820	0	0	0
																		3776-3875	3825	0	0	0
																		3781-3880	3830	0	0	0
																		3786-3885	3835	0	0	0
																		3791-3890	3840	0	0	0
																		3796-3895	3845	0	0	0
																		3801-3900	3850	0	0	0
																		3806-3905	3855	0	0	0
																		3811-3910	3860	0	0	0
																		3816-3915	3865	0	0	0
																		3821-3920	3870	0	0	0
																		3826-3925	3875	0	0	0
																		3831-3930	3880	0	0	0
																		3836-3935	3885	0	0	0
																		3841-3940	3890	0	0	0
																		3846-3945	3895	0	0	0
																		3851-3950	3900	0	0	0
																		3856-3955	3905	0	0	0
																		3861-3960	3910	0	0	0
																		3866-3965	3915	0	0	0
																		3871-3970	3920	0	0	0
																		3876-3975	3925	0	0	0
																		3881-3980	3930	0	0	0
																		3886-3985	3935	0	0	0
																		3891-3990	3940	0	0	0
																		3896-3995	3945	0	0	0
																		3901-4000	3950	0	0	0
																		3906-4005	3955	0	0	0
																		3911-4010	3960	0	0	0
																		3916-4015	3965	0	0	0
																		3921-4020	3970	0	0	0
																		3926-4025	3975	0	0	0
																		3931-4030	3980	0	0	0
																		3936-4035	3985	0	0	0
																		3941-4040	3990	0	0	0
																		3946-4045	3995	0	0	0
																		3951-4050	4000	0	0	0
																		3956-4055	4005	0	0	0
																		3961-4060	4010	0.00333	0.00438	1
																		3966-4065	4015	0.00333	0.00438	1
																		3971-4070	4020	0.00333	0.00438	1
																		3976-4075	4025	0.00333	0.00438	1
																		3981-4080	4030	0.00333	0.00438	1
																		3986-4085	4035	0.00333	0.00438	1
																		3991-4090	4040	0.00333	0.00438	1
																		3996-4095	4045	0.00333	0.00438	1
																		4001-4100	4050	0.00333	0.00438	1
																		4006-4105	4055	0.00333	0.00438	1
																		4011-4110	4060	0.00333	0.00438	1
																		4016-4115	4065	0.00333	0.00438	1
																		4021-4120	4070	0.00333	0.00438	1
																		4026-4125	4075	0.00333	0.00438	1
																		4031-4130	4080	0.00333	0.00438	1
																		4036-4135	4085	0.00333	0.00438	1
																		4041-4140	4090	0.00333	0.00438	1
																		4046-4145	4095	0.00333	0.00438	1
																		4051-4150	4100	0.00333	0.00438	1
																		4056-4155	4105	0.00333	0.00438	1
																		4061-4160	4110	0	0	0
																		4066-4165	4115	0	0	0
																		4071-4170	4120	0	0	0
																		4076-4175	4125	0	0	0
																		4081-4180	4130	0	0	0
																		4086-4185	4135	0	0	0
																		4091-4190	4140	0	0	0
																		4096-4195	4145	0	0	0
																		4101-4200	4150	0	0	0
																		4106-4205	4155	0	0	0
																		4111-4210	4160	0.00533	0.00438	1
																		4116-4215	4165	0.00533	0.00438	1
																		4121-4220	4170	0.00533	0.00438	1
																		4126-4225	4175	0.00533	0.00438	1
																		4131-4230	4180	0.00533	0.00438	1
																		4136-4235	4185	0.00533	0.00438	1
																		4141-4240	4190	0.00533	0.00438	1
																		4146-4245	4195	0.00533	0.00438	1
																		4151-4250	4200	0.00533	0.00438	1
																		4156-4255	4205	0.00533	0.00438	1
																		4161-4260	4210	0.00533	0.00438	1
																		4166-4265	4215	0.00533	0.00438	1
																		4171-4270	4220	0.00533	0.00438	1
																		4176-4275	4225	0.00533	0.00438	1
																		4181-4280	4230	0.00533	0.00438	1
																		4186-4285	4235	0.00533	0.00438	1
																		4191-4290	4240	0.00533	0.00438	1
																		4196-4295	4245	0.00533	0.00438	1
																		4201-4300	4250	0.00533	0.00438	1
																		4206-4305	4255	0.00533	0.00438	1
																		4211-4310	4260	0	0	0
																		4216-4315	4265	0	0	0
																		4221-4320	4270	0	0	0
																		4226-4325	4275	0	0	0
																		4231-4330	4280	0	0	0
																		4236-4335	4285	0	0	0
																		4241-4340	4290	0	0	0
																		4246-4345	4295	0	0	0
																		4251-4350	4300	0	0	0
																		4256-4355	4305	0	0	0
																		4261-4360	4310	0	0	0
																		4266-4365	4315	0	0	0
																		4271-4370	4320	0	0	0
																		4276-4375	4325	0	0	0
																		4281-4380	4330	0	0	0
																		4286-4385	4335	0	0	0
																		4291-4390	4340	0	0	0
																		4296-4395	4345	0	0	0
																		4301-4400	4350	0	0	0
																		4306-4405	4355	0	0	0
																		4311-4410	4360	0	0	0
																		4316-4415	4365	0	0	0
																		4321-4420	4370	0	0	0
																		4326-4425	4375	0	0	0
																		4331-4430	4380	0	0	0
																		4336-4435	4385	0	0	0
																		4341-4440	4390	0	0	0
																		4346-4445	4395	0.00333	0.00438	1
																		4351-4450	4400	0.00333	0.00438	1
																		4356-4455	4405	0.00333	0.00438	1
																		4361-4460	4410	0.00333	0.00438	1
																		4366-4465	4415	0.00333	0.00438	1
																		4371-4470	4420	0.00333	0.00438	1
																		4376-4475	4425	0.00333	0.00438	1
																		4381-4480	4430	0.00333	0.00438	1
																		4386-4485	4435	0.00333	0.00438	1
																		4391-4490	4440	0.00333	0.00438	1
																		4396-4495	4445	0.00333	0.00438	1
																		4401-4500	4450	0.00333	0.00438	1
																		4406-4505	4455	0.00333	0.00438	1
																		4411-4510	4460	0.00333	0.00438	1
																		4416-4515	4465	0.00333	0.00438	1
																		4421-4520	4470	0.00333	0.00438	1
																		4426-4525	4475	0.00333	0.00438	1
																		4431-4530	4480	0.00333	0.00438	1
																		4436-4535	4485	0.00333	0.00438	1
																		4441-4540	4490	0.00333	0.00438	1
																		4446-4545	4495	0	0	0
																		4451-4550	4500	0	0	0
																		4456-4555	4505	0	0	0
																		4461-4560	4510	0	0	0
																		4466-4565	4515	0	0	0
																		4471-4570	4520	0	0	0
																		4476-4575	4525	0	0	0
																		4481-4580	4530	0	0	0
																		4486-4585	4535	0	0	0
																		4491-4590	4540	0	0	0
																		4496-4595	4545	0	0	0
																		4501-4600	4550	0	0	0
																		4506-4605	4555	0	0	0
																		4511-4610	4560	0	0	0
																		4516-4615	4565	0	0	0
																		4521-4620	4570	0	0	0
																		4526-4625	4575	0	0	0
																		4531-4630	4580	0	0	0
																		4536-4635	4585	0	0	0
																		4541-4640	4590	0	0	0
																		4546-4645	4595	0	0	0
																		4551-4650	4600	0	0	0
																		4556-4655	4605	0	0	0
																		4561-4660	4610	0	0	0
																		4566-4665	4615	0	0	0
																		4571-4670	4620	0	0	0
																		4576-4675	4625	0	0	0
																		4581-4680	4630	0	0	0
																		4586-4685	4635	0	0	0
																		4591-4690	4640	0	0	0
																		4596-4695	4645	0	0	0
																		4601-4700	4650	0	0	0
																		4606-4705	4655	0	0	0
																		4611-4710	4660	0	0	0
																		4616-4715	4665	0	0	0
																		4621-4720	4670	0	0	0
																		4626-4725	4675	0	0	0
																		4631-4730	4680	0	0	0
																		4636-4735	4685	0	0	0
																		4641-4740	4690	0	0	0
																		4646-4745	4695	0	0	0
																		4651-4750	4700	0	0	0
																		4656-4755	4705	0	0	0
																		4661-4760	4710	0	0	0
																		4666-4765	4715	0	0	0
																		4671-4770	4720	0	0	0
																		4676-4775	4725	0	0	0
																		4681-4780	4730	0	0	0
																		4686-4785	4735	0	0	0
																		4691-4790	4740	0.00533	0.00438	1
																		4696-4795	4745	0.00533	0.00438	1
																		4701-4800	4750	0.00533	0.00438	1
																		4706-4805	4755	0.00533	0.00438	1
																		4711-4810	4760	0.01133	0.00876	2
																		4716-4815	4765	0.01133	0.00876	2
																		4721-4820	4770	0.01133	0.00876	2
																		4726-4825	4775	0.01133	0.00876	2
																		4731-4830	4780	0.01133	0.00876	2
																		4736-4835	4785	0.01133	0.00876	2
																		4741-4840	4790	0.01133	0.00876	2
																		4746-4845	4795	0.01133	0.00876	2
																		4751-4850	4800	0.01133	0.00876	2
																		4756-4855	4805	0.01133	0.00876	2
																		4761-4860	4810	0.01133	0.00876	2
																		4766-4865	4815	0.01133	0.00876	2
																		4771-4870	4820	0.01133	0.00876	2
																		4776-4875	4825	0.01133	0.00876	2
																		4781-4880	4830	0.01133	0.00876	2
																		4786-4885	4835	0.01133	0.00876	2
																		4791-4890	4840	0.006	0.00438	1
																		4796-4895	4845	0.006	0.00438	1
																		4801-4900	4850	0.006	0.00438	1
																		4806-4905	4855	0.006	0.00438	1
																		4811-4910	4860	0	0	0
																		4816-4915	4865	0	0	0
																		4821-4920	4870	0	0	0
																		4826-4925	4875	0	0	0
																		4831-4930	4880	0	0	0
																		4836-4935	4885	0	0	0
																		4841-4940	4890	0	0	0
																		4846-4945	4895	0	0	0
																		4851-4950	4900	0	0	0
																		4856-4955	4905	0.00733	0.00438	1
																		4861-4960	4910	0.00733	0.00438	1
																		4866-4965	4915	0.00733	0.00438	1
																		4871-4970	4920	0.00733	0.00438	1
																		4876-4975	4925	0.00733	0.00438	1
																		4881-4980	4930	0.00733	0.00438	1
																		4886-4985	4935	0.00733	0.00438	1
																		4891-4990	4940	0.00733	0.00438	1
																		4896-4995	4945	0.00733	0.00438	1
																		4901-5000	4950	0.00733	0.00438	1
																		4906-5005	4955	0.00733	0.00438	1
																		4911-5010	4960	0.00733	0.00438	1
																		4916-5015	4965	0.00733	0.00438	1
																		4921-5020	4970	0.00733	0.00438	1
																		4926-5025	4975	0.00733	0.00438	1
																		4931-5030	4980	0.00733	0.00438	1
																		4936-5035	4985	0.00733	0.00438	1
																		4941-5040	4990	0.00733	0.00438	1
																		4946-5045	4995	0.00733	0.00438	1
																		4951-5050	5000	0.00733	0.00438	1
																		4956-5055	5005	0	0	0
																		4961-5060	5010	0	0	0
																		4966-5065	5015	0	0	0
																		4971-5070	5020	0	0	0
																		4976-5075	5025	0	0	0
																		4981-5080	5030	0	0	0
																		4986-5085	5035	0	0	0
																		4991-5090	5040	0	0	0
																		4996-5095	5045	0	0	0
																		5001-5100	5050	0	0	0
																		5006-5105	5055	0	0	0
																		5011-5110	5060	0	0	0
																		5016-5115	5065	0	0	0
																		5021-5120	5070	0	0	0
																		5026-5125	5075	0	0	0
																		5031-5130	5080	0	0	0
																		5036-5135	5085	0	0	0
																		5041-5140	5090	0	0	0
																		5046-5145	5095	0	0	0
																		5051-5150	5100	0	0	0
																		5056-5155	5105	0	0	0
																		5061-5160	5110	0	0	0
																		5066-5165	5115	0	0	0
																		5071-5170	5120	0	0	0
																		5076-5175	5125	0	0	0
																		5081-5180	5130	0	0	0
																		5086-5185	5135	0	0	0
																		5091-5190	5140	0	0	0
																		5096-5195	5145	0	0	0
																		5101-5200	5150	0	0	0
																		5106-5205	5155	0	0	0
																		5111-5210	5160	0	0	0
																		5116-5215	5165	0	0	0
																		5121-5220	5170	0	0	0
																		5126-5225	5175	0	0	0
																		5131-5230	5180	0	0	0
																		5136-5235	5185	0	0	0
																		5141-5240	5190	0	0	0
																		5146-5245	5195	0	0	0
																		5151-5250	5200	0	0	0
																		5156-5255	5205	0	0	0
																		5161-5260	5210	0	0	0
																		5166-5265	5215	0	0	0
																		5171-5270	5220	0	0	0
																		5176-5275	5225	0	0	0
																		5181-5280	5230	0	0	0
																		5186-5285	5235	0	0	0
																		5191-5290	5240	0	0	0
																		5196-5295	5245	0	0	0
																		5201-5300	5250	0	0	0
																		5206-5305	5255	0	0	0
																		5211-5310	5260	0	0	0
																		5216-5315	5265	0	0	0
																		5221-5320	5270	0	0	0
																		5226-5325	5275	0	0	0
																		5231-5330	5280	0	0	0
																		5236-5335	5285	0	0	0
																		5241-5340	5290	0	0	0
																		5246-5345	5295	0	0	0
																		5251-5350	5300	0	0	0
																		5256-5355	5305	0	0	0
																		5261-5360	5310	0	0	0
																		5266-5365	5315	0	0	0
																		5271-5370	5320	0	0	0
																		5276-5375	5325	0	0	0
																		5281-5380	5330	0	0	0
																		5286-5385	5335	0	0	0
																		5291-5390	5340	0	0	0
																		5296-5395	5345	0	0	0
																		5301-5400	5350	0	0	0
																		5306-5405	5355	0	0	0
																		5311-5410	5360	0	0	0
																		5316-5415	5365	0	0	0
																		5321-5420	5370	0	0	0
																		5326-5425	5375	0	0	0
																		5331-5430	5380	0	0	0
																		5336-5435	5385	0	0	0
																		5341-5440	5390	0	0	0
																		5346-5445	5395	0	0	0
																		5351-5450	5400	0	0	0
																		5356-5455	5405	0	0	0
																		5361-5460	5410	0	0	0
																		5366-5465	5415	0.00533	0.00438	1
																		5371-5470	5420	0.00533	0.00438	1
																		5376-5475	5425	0.00533	0.00438	1
																		5381-5480	5430	0.00533	0.00438	1
																		5386-5485	5435	0.00533	0.00438	1
																		5391-5490	5440	0.00533	0.00438	1
																		5396-5495	5445	0.00533	0.00438	1
																		5401-5500	5450	0.00533	0.00438	1
																		5406-5505	5455	0.00533	0.00438	1
																		5411-5510	5460	0.00533	0.00438	1
																		5416-5515	5465	0.00533	0.00438	1
																		5421-5520	5470	0.00533	0.00438	1
																		5426-5525	5475	0.00533	0.00438	1
																		5431-5530	5480	0.00533	0.00438	1
																		5436-5535	5485	0.00533	0.00438	1
																		5441-5540	5490	0.00533	0.00438	1
																		5446-5545	5495	0.00533	0.00438	1
																		5451-5550	5500	0.00533	0.00438	1
																		5456-5555	5505	0.00533	0.00438	1
																		5461-5560	5510	0.00533	0.00438	1
																		5466-5565	5515	0	0	0
																		5471-5570	5520	0	0	0
																		5476-5575	5525	0	0	0
																		5481-5580	5530	0	0	0
																		5486-5585	5535	0	0	0
																		5491-5590	5540	0	0	0
																		5496-5595	5545	0	0	0
																		5501-5600	5550	0	0	0
																		5506-5605	5555	0	0	0
																		5511-5610	5560	0	0	0
																		5516-5615	5565	0	0	0
																		5521-5620	5570	0	0	0
																		5526-5625	5575	0	0	0
																		5531-5630	5580	0	0	0
																		5536-5635	5585	0	0	0
																		5541-5640	5590	0	0	0
																		5546-5645	5595	0	0	0
																		5551-5650	5600	0.00533	0.00438	1
																		5556-5655	5605	0.00533	0.00438	1
																		5561-5660	5610	0.01133	0.00876	2
																		5566-5665	5615	0.01133	0.00876	2
																		5571-5670	5620	0.01133	0.00876	2
																		5576-5675	5625	0.01133	0.00876	2
																		5581-5680	5630	0.01133	0.00876	2
																		5586-5685	5635	0.01133	0.00876	2
																		5591-5690	5640	0.01133	0.00876	2
																		5596-5695	5645	0.01133	0.00876	2
																		5601-5700	5650	0.01133	0.00876	2
																		5606-5705	5655	0.01133	0.00876	2
																		5611-5710	5660	0.01133	0.00876	2
																		5616-5715	5665	0.01133	0.00876	2
																		5621-5720	5670	0.01133	0.00876	2
																		5626-5725	5675	0.01133	0.00876	2
																		5631-5730	5680	0.01133	0.00876	2
																		5636-5735	5685	0.01133	0.00876	2
																		5641-5740	5690	0.01133	0.00876	2
																		5646-5745	5695	0.01133	0.00876	2
																		5651-5750	5700	0.006	0.00438	1
																		5656-5755	5705	0.006	0.00438	1
																		5661-5760	5710	0	0	0
																		5666-5765	5715	0	0	0
																		5671-5770	5720	0	0	0
																		5676-5775	5725	0	0	0
																		5681-5780	5730	0	0	0
																		5686-5785	5735	0	0	0
																		5691-5790	5740	0	0	0
																		5696-5795	5745	0	0	0
																		5701-5800	5750	0	0	0
																		5706-5805	5755	0	0	0
																		5711-5810	5760	0	0	0
																		5716-5815	5765	0	0	0
																		5721-5820	5770	0	0	0
																		5726-5825	5775	0	0	0
																		5731-5830	5780	0	0	0
																		5736-5835	5785	0	0	0
																		5741-5840	5790	0	0	0
																		5746-5845	5795	0	0	0
																		5751-5850	5800	0	0	0
																		5756-5855	5805	0	0	0
																		5761-5860	5810	0	0	0
																		5766-5865	5815	0	0	0
																		5771-5870	5820	0	0	0
																		5776-5875	5825	0	0	0
																		5781-5880	5830	0	0	0
																		5786-5885	5835	0	0	0
																		5791-5890	5840	0	0	0
																		5796-5895	5845	0	0	0
																		5801-5900	5850	0	0	0
																		5806-5905	5855	0	0	0
																		5811-5910	5860	0	0	0
																		5816-5915	5865	0	0	0
																		5821-5920	5870	0	0	0
																		5826-5925	5875	0	0	0
																		5831-5930	5880	0	0	0
																		5836-5935	5885	0	0	0
																		5841-5940	5890	0	0	0
																		5846-5945	5895	0	0	0
																		5851-5950	5900	0	0	0
																		5856-5955	5905	0	0	0
																		5861-5960	5910	0	0	0
																		5866-5965	5915	0	0	0
																		5871-5970	5920	0	0	0
																		5876-5975	5925	0	0	0
																		5881-5980	5930	0	0	0
																		5886-5985	5935	0	0	0
																		5891-5990	5940	0	0	0
																		5896-5995	5945	0	0	0
																		5901-6000	5950	0	0	0
																		5906-6005	5955	0	0	0
																		5911-6010	5960	0	0	0
																		5916-6015	5965	0	0	0
																		5921-6020	5970	0	0	0
																		5926-6025	5975	0	0	0
																		5931-6030	5980	0	0	0
																		5936-6035	5985	0	0	0
																		5941-6040	5990	0	0	0
																		5946-6045	5995	0	0	0
																		5951-6050	6000	0	0	0
																		5956-6055	6005	0	0	0
																		5961-6060	6010	0	0	0
																		5966-6065	6015	0	0	0
																		5971-6070	6020	0	0	0
																		5976-6075	6025	0	0	0
																		5981-6080	6030	0.00333	0.00438	1
																		5986-6085	6035	0.00333	0.00438	1
																		5991-6090	6040	0.00333	0.00438	1
																		5996-6095	6045	0.00333	0.00438	1
																		6001-6100	6050	0.00333	0.00438	1
																		6006-6105	6055	0.00333	0.00438	1
																		6011-6110	6060	0.00333	0.00438	1
																		6016-6115	6065	0.00333	0.00438	1
																		6021-6120	6070	0.00333	0.00438	1
																		6026-6125	6075	0.00333	0.00438	1
																		6031-6130	6080	0.00333	0.00438	1
																		6036-6135	6085	0.00333	0.00438	1
																		6041-6140	6090	0.00333	0.00438	1
																		6046-6145	6095	0.00867	0.00876	2
																		6051-6150	6100	0.00867	0.00876	2
																		6056-6155	6105	0.00867	0.00876	2
																		6061-6160	6110	0.00867	0.00876	2
																		6066-6165	6115	0.00867	0.00876	2
																		6071-6170	6120	0.00867	0.00876	2
																		6076-6175	6125	0.00867	0.00876	2
																		6081-6180	6130	0.00533	0.00438	1
																		6086-6185	6135	0.00533	0.00438	1
																		6091-6190	6140	0.00533	0.00438	1
																		6096-6195	6145	0.00533	0.00438	1
																		6101-6200	6150	0.00533	0.00438	1
																		6106-6205	6155	0.00533	0.00438	1
																		6111-6210	6160	0.00533	0.00438	1
																		6116-6215	6165	0.00533	0.00438	1
																		6121-6220	6170	0.00533	0.00438	1
																		6126-6225	6175	0.00533	0.00438	1
																		6131-6230	6180	0.00533	0.00438	1
																		6136-6235	6185	0.00533	0.00438	1
																		6141-6240	6190	0.00533	0.00438	1
																		6146-6245	6195	0	0	0
																		6151-6250	6200	0	0	0
																		6156-6255	6205	0	0	0
																		6161-6260	6210	0	0	0
																		6166-6265	6215	0	0	0
																		6171-6270	6220	0	0	0
																		6176-6275	6225	0	0	0
																		6181-6280	6230	0	0	0
																		6186-6285	6235	0	0	0
																		6191-6290	6240	0	0	0
																		6196-6295	6245	0	0	0
																		6201-6300	6250	0	0	0
																		6206-6305	6255	0	0	0
																		6211-6310	6260	0	0	0
																		6216-6315	6265	0	0	0
																		6221-6320	6270	0	0	0
																		6226-6325	6275	0	0	0
																		6231-6330	6280	0	0	0
																		6236-6335	6285	0	0	0
																		6241-6340	6290	0	0	0
																		6246-6345	6295	0	0	0
																		6251-6350	6300	0	0	0
																		6256-6355	6305	0	0	0
																		6261-6360	6310	0	0	0
																		6266-6365	6315	0	0	0
																		6271-6370	6320	0	0	0
																		6276-6375	6325	0	0	0
																		6281-6380	6330	0	0	0
																		6286-6385	6335	0	0	0
																		6291-6390	6340	0	0	0
																		6296-6395	6345	0	0	0
																		6301-6400	6350	0	0	0
																		6306-6405	6355	0	0	0
																		6311-6410	6360	0	0	0
																		6316-6415	6365	0	0	0
																		6321-6420	6370	0	0	0
																		6326-6425	6375	0	0	0
																		6331-6430	6380	0	0	0
																		6336-6435	6385	0	0	0
																		6341-6440	6390	0	0	0
																		6346-6445	6395	0.00333	0.00438	1
																		6351-6450	6400	0.00333	0.00438	1
																		6356-6455	6405	0.00333	0.00438	1
																		6361-6460	6410	0.00333	0.00438	1
																		6366-6465	6415	0.00333	0.00438	1
																		6371-6470	6420	0.00333	0.00438	1
																		6376-6475	6425	0.00333	0.00438	1
																		6381-6480	6430	0.00333	0.00438	1
																		6386-6485	6435	0.00333	0.00438	1
																		6391-6490	6440	0.00333	0.00438	1
																		6396-6495	6445	0.00333	0.00438	1
																		6401-6500	6450	0.00333	0.00438	1
																		6406-6505	6455	0.00333	0.00438	1
																		6411-6510	6460	0.00333	0.00438	1
																		6416-6515	6465	0.00333	0.00438	1
																		6421-6520	6470	0.00333	0.00438	1
																		6426-6525	6475	0.00333	0.00438	1
																		6431-6530	6480	0.00333	0.00438	1
																		6436-6535	6485	0.00333	0.00438	1
																		6441-6540	6490	0.00333	0.00438	1
																		6446-6545	6495	0	0	0
																		6451-6550	6500	0	0	0
																		6456-6555	6505	0	0	0
																		6461-6560	6510	0	0	0
																		6466-6565	6515	0	0	0
																		6471-6570	6520	0	0	0
																		6476-6575	6525	0	0	0
																		6481-6580	6530	0	0	0
																		6486-6585	6535	0	0	0
																		6491-6590	6540	0	0	0
																		6496-6595	6545	0	0	0
																		6501-6600	6550	0	0	0
																		6506-6605	6555	0	0	0
																		6511-6610	6560	0	0	0
																		6516-6615	6565	0	0	0
																		6521-6620	6570	0	0	0
																		6526-6625	6575	0	0	0
																		6531-6630	6580	0	0	0
																		6536-6635	6585	0	0	0
																		6541-6640	6590	0	0	0
																		6546-6645	6595	0	0	0
																		6551-6650	6600	0	0	0
																		6556-6655	6605	0	0	0
																		6561-6660	6610	0	0	0
																		6566-6665	6615	0	0	0
																		6571-6670	6620	0	0	0
																		6576-6675	6625	0	0	0
																		6581-6680	6630	0	0	0
																		6586-6685	6635	0	0	0
																		6591-6690	6640	0	0	0
																		6596-6695	6645	0	0	0
																		6601-6700	6650	0	0	0
																		6606-6705	6655	0	0	0
																		6611-6710	6660	0	0	0
																		6616-6715	6665	0	0	0
																		6621-6720	6670	0	0	0
																		6626-6725	6675	0	0	0
																		6631-6730	6680	0	0	0
																		6636-6735	6685	0	0	0
																		6641-6740	6690	0	0	0
																		6646-6745	6695	0	0	0
																		6651-6750	6700	0	0	0
																		6656-6755	6705	0	0	0
																		6661-6760	6710	0	0	0
																		6666-6765	6715	0	0	0
																		6671-6770	6720	0	0	0
																		6676-6775	6725	0	0	0
																		6681-6780	6730	0	0	0
																		6686-6785	6735	0	0	0
																		6691-6790	6740	0	0	0
																		6696-6795	6745	0	0	0
																		6701-6800	6750	0	0	0
																		6706-6805	6755	0	0	0
																		6711-6810	6760	0	0	0
																		6716-6815	6765	0	0	0
																		6721-6820	6770	0	0	0
																		6726-6825	6775	0	0	0
																		6731-6830	6780	0	0	0
																		6736-6835	6785	0.00533	0.00438	1
																		6741-6840	6790	0.00533	0.00438	1
																		6746-6845	6795	0.00533	0.00438	1
																		6751-6850	6800	0.00533	0.00438	1
																		6756-6855	6805	0.00533	0.00438	1
																		6761-6860	6810	0.00533	0.00438	1
																		6766-6865	6815	0.00533	0.00438	1
																		6771-6870	6820	0.00533	0.00438	1
																		6776-6875	6825	0.00533	0.00438	1
																		6781-6880	6830	0.00533	0.00438	1
																		6786-6885	6835	0.00533	0.00438	1
																		6791-6890	6840	0.00533	0.00438	1
																		6796-6895	6845	0.00533	0.00438	1
																		6801-6900	6850	0.00533	0.00438	1
																		6806-6905	6855	0.00533	0.00438	1
																		6811-6910	6860	0.00533	0.00438	1
																		6816-6915	6865	0.00533	0.00438	1
																		6821-6920	6870	0.00533	0.00438	1
																		6826-6925	6875	0.00533	0.00438	1
																		6831-6930	6880	0.00533	0.00438	1
																		6836-6935	6885	0	0	0
																		6841-6940	6890	0	0	0
																		6846-6945	6895	0	0	0
																		6851-6950	6900	0	0	0
																		6856-6955	6905	0	0	0
																		6861-6960	6910	0	0	0
																		6866-6965	6915	0	0	0
																		6871-6970	6920	0	0	0
																		6876-6975	6925	0	0	0
																		6881-6980	6930	0	0	0
																		6886-6985	6935	0	0	0
																		6891-6990	6940	0	0	0
																		6896-6995	6945	0	0	0
																		6901-7000	6950	0	0	0
																		6906-7005	6955	0	0	0
																		6911-7010	6960	0	0	0
																		6916-7015	6965	0	0	0
																		6921-7020	6970	0	0	0
																		6926-7025	6975	0	0	0
																		6931-7030	6980	0	0	0
																		6936-7035	6985	0	0	0
																		6941-7040	6990	0	0	0
																		6946-7045	6995	0	0	0
																		6951-7050	7000	0	0	0
																		6956-7055	7005	0	0	0
																		6961-7060	7010	0	0	0
																		6966-7065	7015	0	0	0
																		6971-7070	7020	0	0	0
																		6976-7075	7025	0	0	0
																		6981-7080	7030	0	0	0
																		6986-7085	7035	0	0	0
																		6991-7090	7040	0.00533	0.00438	1
																		6996-7095	7045	0.00533	0.00438	1
																		7001-7100	7050	0.00533	0.00438	1
																		7006-7105	7055	0.00533	0.00438	1
																		7011-7110	7060	0.00533	0.00438	1
																		7016-7115	7065	0.00533	0.00438	1
																		7021-7120	7070	0.00533	0.00438	1
																		7026-7125	7075	0.00533	0.00438	1
																		7031-7130	7080	0.00533	0.00438	1
																		7036-7135	7085	0.00533	0.00438	1
																		7041-7140	7090	0.00533	0.00438	1
																		7046-7145	7095	0.00533	0.00438	1
																		7051-7150	7100	0.00533	0.00438	1
																		7056-7155	7105	0.00533	0.00438	1
																		7061-7160	7110	0.00533	0.00438	1
																		7066-7165	7115	0.00533	0.00438	1
																		7071-7170	7120	0.00533	0.00438	1
																		7076-7175	7125	0.00533	0.00438	1
																		7081-7180	7130	0.00533	0.00438	1
																		7086-7185	7135	0.00533	0.00438	1
																		7091-7190	7140	0	0	0
																		7096-7195	7145	0	0	0
																		7101-7200	7150	0	0	0
																		7106-7205	7155	0	0	0
																		7111-7210	7160	0	0	0
																		7116-7215	7165	0	0	0
																		7121-7220	7170	0	0	0
																		7126-7225	7175	0	0	0
																		7131-7230	7180	0.00533	0.00438	1
																		7136-7235	7185	0.00533	0.00438	1
																		7141-7240	7190	0.00533	0.00438	1
																		7146-7245	7195	0.00533	0.00438	1
																		7151-7250	7200	0.00533	0.00438	1
																		7156-7255	7205	0.01067	0.00876	2
																		7161-7260	7210	0.01067	0.00876	2
																		7166-7265	7215	0.01067	0.00876	2
																		7171-7270	7220	0.01067	0.00876	2
																		7176-7275	7225	0.01067	0.00876	2
																		7181-7280	7230	0.01067	0.00876	2
																		7186-7285	7235	0.01067	0.00876	2
																		7191-7290	7240	0.01067	0.00876	2
																		7196-7295	7245	0.01067	0.00876	2
																		7201-7300	7250	0.01067	0.00876	2
																		7206-7305	7255	0.01067	0.00876	2
																		7211-7310	7260	0.01067	0.00876	2
																		7216-7315	7265	0.01067	0.00876	2
																		7221-7320	7270	0.01067	0.00876	2
																		7226-7325	7275	0.01067	0.00876	2
																		7231-7330	7280	0.00533	0.00438	1
																		7236-7335	7285	0.00533	0.00438	1
																		7241-7340	7290	0.00533	0.00438	1
																		7246-7345	7295	0.00533	0.00438	1
																		7251-7350	7300	0.00533	0.00438	1
																		7256-7355	7305	0	0	0
																		7261-7360	7310	0	0	0
																		7266-7365	7315	0	0	0
																		7271-7370	7320	0	0	0
																		7276-7375	7325	0	0	0
																		7281-7380	7330	0	0	0
																		7286-7385	7335	0	0	0
																		7291-7390	7340	0	0	0
																		7296-7395	7345	0	0	0
																		7301-7400	7350	0	0	0
																		7306-7405	7355	0	0	0
																		7311-7410	7360	0	0	0
																		7316-7415	7365	0	0	0
																		7321-7420	7370	0	0	0
																		7326-7425	7375	0	0	0
																		7331-7430	7380	0	0	0
																		7336-7435	7385	0	0	0
																		7341-7440	7390	0	0	0
																		7346-7445	7395	0	0	0
																		7351-7450	7400	0	0	0
																		7356-7455	7405	0	0	0
																		7361-7460	7410	0	0	0
																		7366-7465	7415	0	0	0
																		7371-7470	7420	0	0	0
																		7376-7475	7425	0	0	0
																		7381-7480	7430	0	0	0
																		7386-7485	7435	0	0	0
																		7391-7490	7440	0	0	0
																		7396-7495	7445	0	0	0
																		7401-7500	7450	0	0	0
																		7406-7505	7455	0	0	0
																		7411-7510	7460	0	0	0
																		7416-7515	7465	0	0	0
																		7421-7520	7470	0	0	0
																		7426-7525	7475	0.00533	0.00438	1
																		7431-7530	7480	0.00533	0.00438	1
																		7436-7535	7485	0.00533	0.00438	1
																		7441-7540	7490	0.00533	0.00438	1
																		7446-7545	7495	0.00533	0.00438	1
																		7451-7550	7500	0.00533	0.00438	1
																		7456-7555	7505	0.00533	0.00438	1
																		7461-7560	7510	0.00533	0.00438	1
																		7466-7565	7515	0.00533	0.00438	1
																		7471-7570	7520	0.00533	0.00438	1
																		7476-7575	7525	0.00533	0.00438	1
																		7481-7580	7530	0.00533	0.00438	1
																		7486-7585	7535	0.00533	0.00438	1
																		7491-7590	7540	0.00533	0.00438	1
																		7496-7595	7545	0.00533	0.00438	1
																		7501-7600	7550	0.00533	0.00438	1
																		7506-7605	7555	0.00533	0.00438	1
																		7511-7610	7560	0.00533	0.00438	1
																		7516-7615	7565	0.00533	0.00438	1
																		7521-7620	7570	0.00533	0.00438	1
																		7526-7625	7575	0	0	0
																		7531-7630	7580	0	0	0
																		7536-7635	7585	0	0	0
																		7541-7640	7590	0	0	0
																		7546-7645	7595	0	0	0
																		7551-7650	7600	0	0	0
																		7556-7655	7605	0	0	0
																		7561-7660	7610	0	0	0
																		7566-7665	7615	0	0	0
																		7571-7670	7620	0.00533	0.00438	1
																		7576-7675	7625	0.00533	0.00438	1
																		7581-7680	7630	0.00533	0.00438	1
																		7586-7685	7635	0.00533	0.00438	1
																		7591-7690	7640	0.00533	0.00438	1
																		7596-7695	7645	0.00533	0.00438	1
																		7601-7700	7650	0.00533	0.00438	1
																		7606-7705	7655	0.00533	0.00438	1
																		7611-7710	7660	0.00533	0.00438	1
																		7616-7715	7665	0.00533	0.00438	1
																		7621-7720	7670	0.00533	0.00438	1
																		7626-7725	7675	0.00533	0.00438	1
																		7631-7730	7680	0.00533	0.00438	1
																		7636-7735	7685	0.00533	0.00438	1
																		7641-7740	7690	0.00533	0.00438	1
																		7646-7745	7695	0.00533	0.00438	1
																		7651-7750	7700	0.00533	0.00438	1
																		7656-7755	7705	0.00533	0.00438	1
																		7661-7760	7710	0.00533	0.00438	1
																		7666-7765	7715	0.00533	0.00438	1
																		7671-7770	7720	0	0	0
																		7676-7775	7725	0	0	0
																		7681-7780	7730	0	0	0
																		7686-7785	7735	0	0	0
																		7691-7790	7740	0	0	0
																		7696-7795	7745	0	0	0
																		7701-7800	7750	0	0	0
																		7706-7805	7755	0	0	0
																		7711-7810	7760	0	0	0
																		7716-7815	7765	0	0	0
																		7721-7820	7770	0	0	0
																		7726-7825	7775	0	0	0
																		7731-7830	7780	0	0	0
																		7736-7835	7785	0	0	0
																		7741-7840	7790	0	0	0
																		7746-7845	7795	0	0	0
																		7751-7850	7800	0	0	0
																		7756-7855	7805	0.00533	0.00438	1
																		7761-7860	7810	0.00533	0.00438	1
																		7766-7865	7815	0.00533	0.00438	1
																		7771-7870	7820	0.00533	0.00438	1
																		7776-7875	7825	0.00533	0.00438	1
																		7781-7880	7830	0.00533	0.00438	1
																		7786-7885	7835	0.00533	0.00438	1
																		7791-7890	7840	0.00533	0.00438	1
																		7796-7895	7845	0.00533	0.00438	1
																		7801-7900	7850	0.00533	0.00438	1
																		7806-7905	7855	0.00533	0.00438	1
																		7811-7910	7860	0.00533	0.00438	1
																		7816-7915	7865	0.00533	0.00438	1
																		7821-7920	7870	0.00533	0.00438	1
																		7826-7925	7875	0.00533	0.00438	1
																		7831-7930	7880	0.00533	0.00438	1
																		7836-7935	7885	0.00533	0.00438	1
																		7841-7940	7890	0.00533	0.00438	1
																		7846-7945	7895	0.00533	0.00438	1
																		7851-7950	7900	0.00533	0.00438	1
																		7856-7955	7905	0	0	0
																		7861-7960	7910	0	0	0
																		7866-7965	7915	0	0	0
																		7871-7970	7920	0	0	0
																		7876-7975	7925	0	0	0
																		7881-7980	7930	0	0	0
																		7886-7985	7935	0	0	0
																		7891-7990	7940	0	0	0
																		7896-7995	7945	0	0	0
																		7901-8000	7950	0	0	0
																		7906-8005	7955	0	0	0
																		7911-8010	7960	0	0	0
																		7916-8015	7965	0	0	0
																		7921-8020	7970	0	0	0
																		7926-8025	7975	0	0	0
																		7931-8030	7980	0	0	0
																		7936-8035	7985	0	0	0
																		7941-8040	7990	0	0	0
																		7946-8045	7995	0	0	0
																		7951-8050	8000	0	0	0
																		7956-8055	8005	0	0	0
																		7961-8060	8010	0	0	0
																		7966-8065	8015	0	0	0
																		7971-8070	8020	0	0	0
																		7976-8075	8025	0	0	0
																		7981-8080	8030	0	0	0
																		7986-8085	8035	0	0	0
																		7991-8090	8040	0	0	0
																		7996-8095	8045	0	0	0
																		8001-8100	8050	0	0	0
																		8006-8105	8055	0	0	0
																		8011-8110	8060	0	0	0
																		8016-8115	8065	0	0	0
																		8021-8120	8070	0	0	0
																		8026-8125	8075	0	0	0
																		8031-8130	8080	0	0	0
																		8036-8135	8085	0	0	0
																		8041-8140	8090	0	0	0
																		8046-8145	8095	0	0	0
																		8051-8150	8100	0	0	0
																		8056-8155	8105	0	0	0
																		8061-8160	8110	0	0	0
																		8066-8165	8115	0	0	0
																		8071-8170	8120	0	0	0
																		8076-8175	8125	0	0	0
																		8081-8180	8130	0	0	0
																		8086-8185	8135	0	0	0
																		8091-8190	8140	0	0	0
																		8096-8195	8145	0	0	0
																		8101-8200	8150	0	0	0
																		8106-8205	8155	0	0	0
																		8111-8210	8160	0	0	0
																		8116-8215	8165	0	0	0
																		8121-8220	8170	0	0	0
																		8126-8225	8175	0	0	0
																		8131-8230	8180	0	0	0
																		8136-8235	8185	0	0	0
																		8141-8240	8190	0	0	0
																		8146-8245	8195	0	0	0
																		8151-8250	8200	0	0	0
																		8156-8255	8205	0	0	0
																		8161-8260	8210	0	0	0
																		8166-8265	8215	0	0	0
																		8171-8270	8220	0	0	0
																		8176-8275	8225	0	0	0
																		8181-8280	8230	0	0	0
																		8186-8285	8235	0	0	0
																		8191-8290	8240	0	0	0
																		8196-8295	8245	0	0	0
																		8201-8300	8250	0	0	0
																		8206-8305	8255	0	0	0
																		8211-8310	8260	0	0	0
																		8216-8315	8265	0	0	0
																		8221-8320	8270	0	0	0
																		8226-8325	8275	0	0	0
																		8231-8330	8280	0	0	0
																		8236-8335	8285	0	0	0
																		8241-8340	8290	0	0	0
																		8246-8345	8295	0	0	0
																		8251-8350	8300	0	0	0
																		8256-8355	8305	0	0	0
																		8261-8360	8310	0	0	0
																		8266-8365	8315	0	0	0
																		8271-8370	8320	0	0	0
																		8276-8375	8325	0	0	0
																		8281-8380	8330	0	0	0
																		8286-8385	8335	0	0	0
																		8291-8390	8340	0	0	0
																		8296-8395	8345	0	0	0
																		8301-8400	8350	0	0	0
																		8306-8405	8355	0	0	0
																		8311-8410	8360	0	0	0
																		8316-8415	8365	0	0	0
																		8321-8420	8370	0	0	0
																		8326-8425	8375	0	0	0
																		8331-8430	8380	0	0	0
																		8336-8435	8385	0	0	0
																		8341-8440	8390	0.00533	0.00438	1
																		8346-8445	8395	0.00533	0.00438	1
																		8351-8450	8400	0.00533	0.00438	1
																		8356-8455	8405	0.00533	0.00438	1
																		8361-8460	8410	0.00533	0.00438	1
																		8366-8465	8415	0.01067	0.00876	2
																		8371-8470	8420	0.01067	0.00876	2
																		8376-8475	8425	0.01067	0.00876	2
																		8381-8480	8430	0.01067	0.00876	2
																		8386-8485	8435	0.01067	0.00876	2
																		8391-8490	8440	0.01067	0.00876	2
																		8396-8495	8445	0.01067	0.00876	2
																		8401-8500	8450	0.01067	0.00876	2
																		8406-8505	8455	0.01067	0.00876	2
																		8411-8506	8458	0.01458	0.01369	3

## Sheet: S. Table 16 TSWV
Virus	Population set	n	no. of polymorphic sites	number of mutations	ave. no. of nucleotide differences (k)	nucleotide diversity (π)												Window	Midpoint	Pi	Theta	S
TSWV	tswv_st	5	41	41	20.4	0.00123												1-100	50	0	0	0
																		6-105	55	0	0	0
																		11-110	60	0	0	0
																		16-115	65	0	0	0
																		21-120	70	0	0	0
																		26-125	75	0	0	0
																		31-130	80	0	0	0
																		36-135	85	0	0	0
																		41-140	90	0	0	0
																		46-145	95	0	0	0
																		51-150	100	0	0	0
																		56-155	105	0.006	0.0048	1
																		61-160	110	0.006	0.0048	1
																		66-165	115	0.006	0.0048	1
																		71-170	120	0.006	0.0048	1
																		76-175	125	0.006	0.0048	1
																		81-180	130	0.006	0.0048	1
																		86-185	135	0.006	0.0048	1
																		91-190	140	0.006	0.0048	1
																		96-195	145	0.006	0.0048	1
																		101-200	150	0.006	0.0048	1
																		106-205	155	0.006	0.0048	1
																		111-210	160	0.006	0.0048	1
																		116-215	165	0.006	0.0048	1
																		121-220	170	0.006	0.0048	1
																		126-225	175	0.006	0.0048	1
																		131-230	180	0.006	0.0048	1
																		136-235	185	0.006	0.0048	1
																		141-240	190	0.006	0.0048	1
																		146-245	195	0.006	0.0048	1
																		151-250	200	0.006	0.0048	1
																		156-255	205	0	0	0
																		161-260	210	0	0	0
																		166-265	215	0	0	0
																		171-270	220	0	0	0
																		176-275	225	0	0	0
																		181-280	230	0	0	0
																		186-285	235	0	0	0
																		191-290	240	0	0	0
																		196-295	245	0	0	0
																		201-300	250	0	0	0
																		206-305	255	0	0	0
																		211-310	260	0	0	0
																		216-315	265	0	0	0
																		221-320	270	0	0	0
																		226-325	275	0	0	0
																		231-330	280	0	0	0
																		236-335	285	0	0	0
																		241-340	290	0.006	0.0048	1
																		246-345	295	0.006	0.0048	1
																		251-350	300	0.006	0.0048	1
																		256-355	305	0.006	0.0048	1
																		261-360	310	0.006	0.0048	1
																		266-365	315	0.006	0.0048	1
																		271-370	320	0.006	0.0048	1
																		276-375	325	0.006	0.0048	1
																		281-380	330	0.006	0.0048	1
																		286-385	335	0.006	0.0048	1
																		291-390	340	0.006	0.0048	1
																		296-395	345	0.006	0.0048	1
																		301-400	350	0.006	0.0048	1
																		306-405	355	0.006	0.0048	1
																		311-410	360	0.006	0.0048	1
																		316-415	365	0.006	0.0048	1
																		321-420	370	0.006	0.0048	1
																		326-425	375	0.006	0.0048	1
																		331-430	380	0.006	0.0048	1
																		336-435	385	0.006	0.0048	1
																		341-440	390	0	0	0
																		346-445	395	0	0	0
																		351-450	400	0	0	0
																		356-455	405	0	0	0
																		361-460	410	0	0	0
																		366-465	415	0	0	0
																		371-470	420	0	0	0
																		376-475	425	0	0	0
																		381-480	430	0	0	0
																		386-485	435	0	0	0
																		391-490	440	0	0	0
																		396-495	445	0	0	0
																		401-500	450	0	0	0
																		406-505	455	0	0	0
																		411-510	460	0	0	0
																		416-515	465	0	0	0
																		421-520	470	0	0	0
																		426-525	475	0	0	0
																		431-530	480	0	0	0
																		436-535	485	0	0	0
																		441-540	490	0	0	0
																		446-545	495	0	0	0
																		451-550	500	0	0	0
																		456-555	505	0	0	0
																		461-560	510	0	0	0
																		466-565	515	0	0	0
																		471-570	520	0	0	0
																		476-575	525	0	0	0
																		481-580	530	0	0	0
																		486-585	535	0	0	0
																		491-590	540	0	0	0
																		496-595	545	0	0	0
																		501-600	550	0	0	0
																		506-605	555	0	0	0
																		511-610	560	0	0	0
																		516-615	565	0	0	0
																		521-620	570	0	0	0
																		526-625	575	0	0	0
																		531-630	580	0	0	0
																		536-635	585	0	0	0
																		541-640	590	0	0	0
																		546-645	595	0	0	0
																		551-650	600	0	0	0
																		556-655	605	0	0	0
																		561-660	610	0	0	0
																		566-665	615	0	0	0
																		571-670	620	0	0	0
																		576-675	625	0	0	0
																		581-680	630	0	0	0
																		586-685	635	0	0	0
																		591-690	640	0	0	0
																		596-695	645	0	0	0
																		601-700	650	0	0	0
																		606-705	655	0	0	0
																		611-710	660	0	0	0
																		616-715	665	0	0	0
																		621-720	670	0	0	0
																		626-725	675	0	0	0
																		631-730	680	0	0	0
																		636-735	685	0	0	0
																		641-740	690	0	0	0
																		646-745	695	0	0	0
																		651-750	700	0	0	0
																		656-755	705	0	0	0
																		661-760	710	0	0	0
																		666-765	715	0	0	0
																		671-770	720	0	0	0
																		676-775	725	0	0	0
																		681-780	730	0	0	0
																		686-785	735	0	0	0
																		691-790	740	0	0	0
																		696-795	745	0	0	0
																		701-800	750	0	0	0
																		706-805	755	0	0	0
																		711-810	760	0	0	0
																		716-815	765	0	0	0
																		721-820	770	0	0	0
																		726-825	775	0	0	0
																		731-830	780	0	0	0
																		736-835	785	0	0	0
																		741-840	790	0	0	0
																		746-845	795	0	0	0
																		751-850	800	0	0	0
																		756-855	805	0	0	0
																		761-860	810	0	0	0
																		766-865	815	0	0	0
																		771-870	820	0	0	0
																		776-875	825	0	0	0
																		781-880	830	0	0	0
																		786-885	835	0	0	0
																		791-890	840	0	0	0
																		796-895	845	0	0	0
																		801-900	850	0	0	0
																		806-905	855	0	0	0
																		811-910	860	0	0	0
																		816-915	865	0	0	0
																		821-920	870	0	0	0
																		826-925	875	0	0	0
																		831-930	880	0	0	0
																		836-935	885	0.004	0.0048	1
																		841-940	890	0.004	0.0048	1
																		846-945	895	0.004	0.0048	1
																		851-950	900	0.004	0.0048	1
																		856-955	905	0.004	0.0048	1
																		861-960	910	0.004	0.0048	1
																		866-965	915	0.004	0.0048	1
																		871-970	920	0.004	0.0048	1
																		876-975	925	0.004	0.0048	1
																		881-980	930	0.004	0.0048	1
																		886-985	935	0.004	0.0048	1
																		891-990	940	0.004	0.0048	1
																		896-995	945	0.004	0.0048	1
																		901-1000	950	0.004	0.0048	1
																		906-1005	955	0.004	0.0048	1
																		911-1010	960	0.004	0.0048	1
																		916-1015	965	0.004	0.0048	1
																		921-1020	970	0.004	0.0048	1
																		926-1025	975	0.004	0.0048	1
																		931-1030	980	0.004	0.0048	1
																		936-1035	985	0	0	0
																		941-1040	990	0	0	0
																		946-1045	995	0	0	0
																		951-1050	1000	0	0	0
																		956-1055	1005	0	0	0
																		961-1060	1010	0	0	0
																		966-1065	1015	0	0	0
																		971-1070	1020	0	0	0
																		976-1075	1025	0	0	0
																		981-1080	1030	0	0	0
																		986-1085	1035	0	0	0
																		991-1090	1040	0	0	0
																		996-1095	1045	0	0	0
																		1001-1100	1050	0	0	0
																		1006-1105	1055	0	0	0
																		1011-1110	1060	0	0	0
																		1016-1115	1065	0	0	0
																		1021-1120	1070	0	0	0
																		1026-1125	1075	0	0	0
																		1031-1130	1080	0	0	0
																		1036-1135	1085	0	0	0
																		1041-1140	1090	0	0	0
																		1046-1145	1095	0	0	0
																		1051-1150	1100	0	0	0
																		1056-1155	1105	0	0	0
																		1061-1160	1110	0	0	0
																		1066-1165	1115	0	0	0
																		1071-1170	1120	0	0	0
																		1076-1175	1125	0	0	0
																		1081-1180	1130	0	0	0
																		1086-1185	1135	0	0	0
																		1091-1190	1140	0	0	0
																		1096-1195	1145	0	0	0
																		1101-1200	1150	0	0	0
																		1106-1205	1155	0	0	0
																		1111-1210	1160	0	0	0
																		1116-1215	1165	0	0	0
																		1121-1220	1170	0	0	0
																		1126-1225	1175	0	0	0
																		1131-1230	1180	0	0	0
																		1136-1235	1185	0	0	0
																		1141-1240	1190	0	0	0
																		1146-1245	1195	0	0	0
																		1151-1250	1200	0	0	0
																		1156-1255	1205	0	0	0
																		1161-1260	1210	0	0	0
																		1166-1265	1215	0	0	0
																		1171-1270	1220	0	0	0
																		1176-1275	1225	0	0	0
																		1181-1280	1230	0	0	0
																		1186-1285	1235	0	0	0
																		1191-1290	1240	0	0	0
																		1196-1295	1245	0	0	0
																		1201-1300	1250	0	0	0
																		1206-1305	1255	0.006	0.0048	1
																		1211-1310	1260	0.006	0.0048	1
																		1216-1315	1265	0.006	0.0048	1
																		1221-1320	1270	0.006	0.0048	1
																		1226-1325	1275	0.006	0.0048	1
																		1231-1330	1280	0.006	0.0048	1
																		1236-1335	1285	0.006	0.0048	1
																		1241-1340	1290	0.006	0.0048	1
																		1246-1345	1295	0.006	0.0048	1
																		1251-1350	1300	0.006	0.0048	1
																		1256-1355	1305	0.006	0.0048	1
																		1261-1360	1310	0.006	0.0048	1
																		1266-1365	1315	0.006	0.0048	1
																		1271-1370	1320	0.006	0.0048	1
																		1276-1375	1325	0.006	0.0048	1
																		1281-1380	1330	0.006	0.0048	1
																		1286-1385	1335	0.006	0.0048	1
																		1291-1390	1340	0.006	0.0048	1
																		1296-1395	1345	0.006	0.0048	1
																		1301-1400	1350	0.006	0.0048	1
																		1306-1405	1355	0	0	0
																		1311-1410	1360	0	0	0
																		1316-1415	1365	0	0	0
																		1321-1420	1370	0	0	0
																		1326-1425	1375	0	0	0
																		1331-1430	1380	0	0	0
																		1336-1435	1385	0	0	0
																		1341-1440	1390	0	0	0
																		1346-1445	1395	0	0	0
																		1351-1450	1400	0	0	0
																		1356-1455	1405	0	0	0
																		1361-1460	1410	0	0	0
																		1366-1465	1415	0	0	0
																		1371-1470	1420	0	0	0
																		1376-1475	1425	0	0	0
																		1381-1480	1430	0	0	0
																		1386-1485	1435	0	0	0
																		1391-1490	1440	0	0	0
																		1396-1495	1445	0	0	0
																		1401-1500	1450	0	0	0
																		1406-1505	1455	0	0	0
																		1411-1510	1460	0	0	0
																		1416-1515	1465	0	0	0
																		1421-1520	1470	0	0	0
																		1426-1525	1475	0	0	0
																		1431-1530	1480	0	0	0
																		1436-1535	1485	0.004	0.0048	1
																		1441-1540	1490	0.004	0.0048	1
																		1446-1545	1495	0.004	0.0048	1
																		1451-1550	1500	0.004	0.0048	1
																		1456-1555	1505	0.004	0.0048	1
																		1461-1560	1510	0.004	0.0048	1
																		1466-1565	1515	0.004	0.0048	1
																		1471-1570	1520	0.004	0.0048	1
																		1476-1575	1525	0.004	0.0048	1
																		1481-1580	1530	0.004	0.0048	1
																		1486-1585	1535	0.004	0.0048	1
																		1491-1590	1540	0.004	0.0048	1
																		1496-1595	1545	0.004	0.0048	1
																		1501-1600	1550	0.004	0.0048	1
																		1506-1605	1555	0.004	0.0048	1
																		1511-1610	1560	0.004	0.0048	1
																		1516-1615	1565	0.004	0.0048	1
																		1521-1620	1570	0.004	0.0048	1
																		1526-1625	1575	0.004	0.0048	1
																		1531-1630	1580	0.004	0.0048	1
																		1536-1635	1585	0	0	0
																		1541-1640	1590	0	0	0
																		1546-1645	1595	0	0	0
																		1551-1650	1600	0	0	0
																		1556-1655	1605	0	0	0
																		1561-1660	1610	0	0	0
																		1566-1665	1615	0	0	0
																		1571-1670	1620	0	0	0
																		1576-1675	1625	0	0	0
																		1581-1680	1630	0	0	0
																		1586-1685	1635	0	0	0
																		1591-1690	1640	0	0	0
																		1596-1695	1645	0	0	0
																		1601-1700	1650	0	0	0
																		1606-1705	1655	0	0	0
																		1611-1710	1660	0	0	0
																		1616-1715	1665	0	0	0
																		1621-1720	1670	0	0	0
																		1626-1725	1675	0	0	0
																		1631-1730	1680	0	0	0
																		1636-1735	1685	0	0	0
																		1641-1740	1690	0	0	0
																		1646-1745	1695	0	0	0
																		1651-1750	1700	0	0	0
																		1656-1755	1705	0	0	0
																		1661-1760	1710	0	0	0
																		1666-1765	1715	0	0	0
																		1671-1770	1720	0	0	0
																		1676-1775	1725	0	0	0
																		1681-1780	1730	0	0	0
																		1686-1785	1735	0	0	0
																		1691-1790	1740	0	0	0
																		1696-1795	1745	0	0	0
																		1701-1800	1750	0	0	0
																		1706-1805	1755	0	0	0
																		1711-1810	1760	0	0	0
																		1716-1815	1765	0	0	0
																		1721-1820	1770	0	0	0
																		1726-1825	1775	0	0	0
																		1731-1830	1780	0	0	0
																		1736-1835	1785	0	0	0
																		1741-1840	1790	0	0	0
																		1746-1845	1795	0	0	0
																		1751-1850	1800	0	0	0
																		1756-1855	1805	0	0	0
																		1761-1860	1810	0	0	0
																		1766-1865	1815	0	0	0
																		1771-1870	1820	0	0	0
																		1776-1875	1825	0	0	0
																		1781-1880	1830	0	0	0
																		1786-1885	1835	0	0	0
																		1791-1890	1840	0	0	0
																		1796-1895	1845	0	0	0
																		1801-1900	1850	0	0	0
																		1806-1905	1855	0	0	0
																		1811-1910	1860	0	0	0
																		1816-1915	1865	0	0	0
																		1821-1920	1870	0	0	0
																		1826-1925	1875	0	0	0
																		1831-1930	1880	0	0	0
																		1836-1935	1885	0	0	0
																		1841-1940	1890	0	0	0
																		1846-1945	1895	0	0	0
																		1851-1950	1900	0	0	0
																		1856-1955	1905	0	0	0
																		1861-1960	1910	0	0	0
																		1866-1965	1915	0	0	0
																		1871-1970	1920	0	0	0
																		1876-1975	1925	0	0	0
																		1881-1980	1930	0	0	0
																		1886-1985	1935	0	0	0
																		1891-1990	1940	0	0	0
																		1896-1995	1945	0.006	0.0048	1
																		1901-2000	1950	0.006	0.0048	1
																		1906-2005	1955	0.006	0.0048	1
																		1911-2010	1960	0.006	0.0048	1
																		1916-2015	1965	0.006	0.0048	1
																		1921-2020	1970	0.006	0.0048	1
																		1926-2025	1975	0.006	0.0048	1
																		1931-2030	1980	0.006	0.0048	1
																		1936-2035	1985	0.006	0.0048	1
																		1941-2040	1990	0.006	0.0048	1
																		1946-2045	1995	0.006	0.0048	1
																		1951-2050	2000	0.006	0.0048	1
																		1956-2055	2005	0.006	0.0048	1
																		1961-2060	2010	0.006	0.0048	1
																		1966-2065	2015	0.006	0.0048	1
																		1971-2070	2020	0.006	0.0048	1
																		1976-2075	2025	0.006	0.0048	1
																		1981-2080	2030	0.006	0.0048	1
																		1986-2085	2035	0.006	0.0048	1
																		1991-2090	2040	0.006	0.0048	1
																		1996-2095	2045	0	0	0
																		2001-2100	2050	0.006	0.0048	1
																		2006-2105	2055	0.006	0.0048	1
																		2011-2110	2060	0.006	0.0048	1
																		2016-2115	2065	0.006	0.0048	1
																		2021-2120	2070	0.006	0.0048	1
																		2026-2125	2075	0.006	0.0048	1
																		2031-2130	2080	0.006	0.0048	1
																		2036-2135	2085	0.006	0.0048	1
																		2041-2140	2090	0.006	0.0048	1
																		2046-2145	2095	0.006	0.0048	1
																		2051-2150	2100	0.006	0.0048	1
																		2056-2155	2105	0.006	0.0048	1
																		2061-2160	2110	0.006	0.0048	1
																		2066-2165	2115	0.006	0.0048	1
																		2071-2170	2120	0.006	0.0048	1
																		2076-2175	2125	0.006	0.0048	1
																		2081-2180	2130	0.006	0.0048	1
																		2086-2185	2135	0.006	0.0048	1
																		2091-2190	2140	0.006	0.0048	1
																		2096-2195	2145	0.01	0.0096	2
																		2101-2200	2150	0.004	0.0048	1
																		2106-2205	2155	0.004	0.0048	1
																		2111-2210	2160	0.004	0.0048	1
																		2116-2215	2165	0.004	0.0048	1
																		2121-2220	2170	0.004	0.0048	1
																		2126-2225	2175	0.004	0.0048	1
																		2131-2230	2180	0.004	0.0048	1
																		2136-2235	2185	0.004	0.0048	1
																		2141-2240	2190	0.004	0.0048	1
																		2146-2245	2195	0.004	0.0048	1
																		2151-2250	2200	0.004	0.0048	1
																		2156-2255	2205	0.004	0.0048	1
																		2161-2260	2210	0.004	0.0048	1
																		2166-2265	2215	0.004	0.0048	1
																		2171-2270	2220	0.004	0.0048	1
																		2176-2275	2225	0.004	0.0048	1
																		2181-2280	2230	0.004	0.0048	1
																		2186-2285	2235	0.004	0.0048	1
																		2191-2290	2240	0.004	0.0048	1
																		2196-2295	2245	0	0	0
																		2201-2300	2250	0	0	0
																		2206-2305	2255	0	0	0
																		2211-2310	2260	0	0	0
																		2216-2315	2265	0	0	0
																		2221-2320	2270	0	0	0
																		2226-2325	2275	0	0	0
																		2231-2330	2280	0	0	0
																		2236-2335	2285	0	0	0
																		2241-2340	2290	0	0	0
																		2246-2345	2295	0	0	0
																		2251-2350	2300	0	0	0
																		2256-2355	2305	0	0	0
																		2261-2360	2310	0	0	0
																		2266-2365	2315	0	0	0
																		2271-2370	2320	0	0	0
																		2276-2375	2325	0	0	0
																		2281-2380	2330	0	0	0
																		2286-2385	2335	0	0	0
																		2291-2390	2340	0	0	0
																		2296-2395	2345	0	0	0
																		2301-2400	2350	0	0	0
																		2306-2405	2355	0	0	0
																		2311-2410	2360	0	0	0
																		2316-2415	2365	0	0	0
																		2321-2420	2370	0	0	0
																		2326-2425	2375	0.006	0.0048	1
																		2331-2430	2380	0.006	0.0048	1
																		2336-2435	2385	0.006	0.0048	1
																		2341-2440	2390	0.006	0.0048	1
																		2346-2445	2395	0.006	0.0048	1
																		2351-2450	2400	0.006	0.0048	1
																		2356-2455	2405	0.006	0.0048	1
																		2361-2460	2410	0.006	0.0048	1
																		2366-2465	2415	0.006	0.0048	1
																		2371-2470	2420	0.006	0.0048	1
																		2376-2475	2425	0.006	0.0048	1
																		2381-2480	2430	0.006	0.0048	1
																		2386-2485	2435	0.006	0.0048	1
																		2391-2490	2440	0.006	0.0048	1
																		2396-2495	2445	0.006	0.0048	1
																		2401-2500	2450	0.006	0.0048	1
																		2406-2505	2455	0.006	0.0048	1
																		2411-2510	2460	0.006	0.0048	1
																		2416-2515	2465	0.006	0.0048	1
																		2421-2520	2470	0.006	0.0048	1
																		2426-2525	2475	0	0	0
																		2431-2530	2480	0	0	0
																		2436-2535	2485	0	0	0
																		2441-2540	2490	0	0	0
																		2446-2545	2495	0	0	0
																		2451-2550	2500	0	0	0
																		2456-2555	2505	0	0	0
																		2461-2560	2510	0	0	0
																		2466-2565	2515	0	0	0
																		2471-2570	2520	0	0	0
																		2476-2575	2525	0	0	0
																		2481-2580	2530	0	0	0
																		2486-2585	2535	0	0	0
																		2491-2590	2540	0	0	0
																		2496-2595	2545	0	0	0
																		2501-2600	2550	0	0	0
																		2506-2605	2555	0	0	0
																		2511-2610	2560	0	0	0
																		2516-2615	2565	0	0	0
																		2521-2620	2570	0	0	0
																		2526-2625	2575	0	0	0
																		2531-2630	2580	0	0	0
																		2536-2635	2585	0	0	0
																		2541-2640	2590	0	0	0
																		2546-2645	2595	0	0	0
																		2551-2650	2600	0	0	0
																		2556-2655	2605	0	0	0
																		2561-2660	2610	0	0	0
																		2566-2665	2615	0	0	0
																		2571-2670	2620	0	0	0
																		2576-2675	2625	0	0	0
																		2581-2680	2630	0	0	0
																		2586-2685	2635	0	0	0
																		2591-2690	2640	0	0	0
																		2596-2695	2645	0	0	0
																		2601-2700	2650	0.006	0.0048	1
																		2606-2705	2655	0.006	0.0048	1
																		2611-2710	2660	0.006	0.0048	1
																		2616-2715	2665	0.006	0.0048	1
																		2621-2720	2670	0.006	0.0048	1
																		2626-2725	2675	0.006	0.0048	1
																		2631-2730	2680	0.006	0.0048	1
																		2636-2735	2685	0.006	0.0048	1
																		2641-2740	2690	0.006	0.0048	1
																		2646-2745	2695	0.006	0.0048	1
																		2651-2750	2700	0.006	0.0048	1
																		2656-2755	2705	0.006	0.0048	1
																		2661-2760	2710	0.006	0.0048	1
																		2666-2765	2715	0.006	0.0048	1
																		2671-2770	2720	0.006	0.0048	1
																		2676-2775	2725	0.006	0.0048	1
																		2681-2780	2730	0.006	0.0048	1
																		2686-2785	2735	0.006	0.0048	1
																		2691-2790	2740	0.006	0.0048	1
																		2696-2795	2745	0.006	0.0048	1
																		2701-2800	2750	0	0	0
																		2706-2805	2755	0	0	0
																		2711-2810	2760	0	0	0
																		2716-2815	2765	0	0	0
																		2721-2820	2770	0	0	0
																		2726-2825	2775	0	0	0
																		2731-2830	2780	0	0	0
																		2736-2835	2785	0	0	0
																		2741-2840	2790	0	0	0
																		2746-2845	2795	0	0	0
																		2751-2850	2800	0	0	0
																		2756-2855	2805	0	0	0
																		2761-2860	2810	0	0	0
																		2766-2865	2815	0	0	0
																		2771-2870	2820	0	0	0
																		2776-2875	2825	0	0	0
																		2781-2880	2830	0	0	0
																		2786-2885	2835	0	0	0
																		2791-2890	2840	0	0	0
																		2796-2895	2845	0	0	0
																		2801-2900	2850	0	0	0
																		2806-2905	2855	0	0	0
																		2811-2910	2860	0	0	0
																		2816-2915	2865	0	0	0
																		2821-2920	2870	0	0	0
																		2826-2925	2875	0	0	0
																		2831-2930	2880	0	0	0
																		2836-2935	2885	0	0	0
																		2841-2940	2890	0	0	0
																		2846-2945	2895	0	0	0
																		2851-2950	2900	0	0	0
																		2856-2955	2905	0	0	0
																		2861-2960	2910	0	0	0
																		2866-2965	2915	0	0	0
																		2871-2970	2920	0	0	0
																		2876-2975	2925	0	0	0
																		2881-2980	2930	0	0	0
																		2886-2985	2935	0	0	0
																		2891-2990	2940	0	0	0
																		2896-2995	2945	0	0	0
																		2901-3000	2950	0	0	0
																		2906-3005	2955	0	0	0
																		2911-3010	2960	0	0	0
																		2916-3015	2965	0	0	0
																		2921-3020	2970	0	0	0
																		2926-3025	2975	0	0	0
																		2931-3030	2980	0	0	0
																		2936-3035	2985	0	0	0
																		2941-3040	2990	0	0	0
																		2946-3045	2995	0	0	0
																		2951-3050	3000	0	0	0
																		2956-3055	3005	0	0	0
																		2961-3060	3010	0	0	0
																		2966-3065	3015	0	0	0
																		2971-3070	3020	0	0	0
																		2976-3075	3025	0	0	0
																		2981-3080	3030	0	0	0
																		2986-3085	3035	0	0	0
																		2991-3090	3040	0	0	0
																		2996-3095	3045	0	0	0
																		3001-3100	3050	0	0	0
																		3006-3105	3055	0	0	0
																		3011-3110	3060	0	0	0
																		3016-3115	3065	0	0	0
																		3021-3120	3070	0	0	0
																		3026-3125	3075	0	0	0
																		3031-3130	3080	0	0	0
																		3036-3135	3085	0	0	0
																		3041-3140	3090	0	0	0
																		3046-3145	3095	0	0	0
																		3051-3150	3100	0	0	0
																		3056-3155	3105	0	0	0
																		3061-3160	3110	0	0	0
																		3066-3165	3115	0	0	0
																		3071-3170	3120	0	0	0
																		3076-3175	3125	0	0	0
																		3081-3180	3130	0	0	0
																		3086-3185	3135	0	0	0
																		3091-3190	3140	0	0	0
																		3096-3195	3145	0	0	0
																		3101-3200	3150	0	0	0
																		3106-3205	3155	0	0	0
																		3111-3210	3160	0	0	0
																		3116-3215	3165	0	0	0
																		3121-3220	3170	0	0	0
																		3126-3225	3175	0	0	0
																		3131-3230	3180	0	0	0
																		3136-3235	3185	0	0	0
																		3141-3240	3190	0	0	0
																		3146-3245	3195	0	0	0
																		3151-3250	3200	0	0	0
																		3156-3255	3205	0	0	0
																		3161-3260	3210	0	0	0
																		3166-3265	3215	0	0	0
																		3171-3270	3220	0	0	0
																		3176-3275	3225	0	0	0
																		3181-3280	3230	0	0	0
																		3186-3285	3235	0	0	0
																		3191-3290	3240	0	0	0
																		3196-3295	3245	0	0	0
																		3201-3300	3250	0	0	0
																		3206-3305	3255	0	0	0
																		3211-3310	3260	0	0	0
																		3216-3315	3265	0	0	0
																		3221-3320	3270	0	0	0
																		3226-3325	3275	0	0	0
																		3231-3330	3280	0	0	0
																		3236-3335	3285	0	0	0
																		3241-3340	3290	0	0	0
																		3246-3345	3295	0	0	0
																		3251-3350	3300	0	0	0
																		3256-3355	3305	0	0	0
																		3261-3360	3310	0	0	0
																		3266-3365	3315	0	0	0
																		3271-3370	3320	0	0	0
																		3276-3375	3325	0	0	0
																		3281-3380	3330	0	0	0
																		3286-3385	3335	0	0	0
																		3291-3390	3340	0	0	0
																		3296-3395	3345	0	0	0
																		3301-3400	3350	0	0	0
																		3306-3405	3355	0	0	0
																		3311-3410	3360	0	0	0
																		3316-3415	3365	0	0	0
																		3321-3420	3370	0	0	0
																		3326-3425	3375	0	0	0
																		3331-3430	3380	0	0	0
																		3336-3435	3385	0	0	0
																		3341-3440	3390	0	0	0
																		3346-3445	3395	0	0	0
																		3351-3450	3400	0	0	0
																		3356-3455	3405	0	0	0
																		3361-3460	3410	0	0	0
																		3366-3465	3415	0	0	0
																		3371-3470	3420	0	0	0
																		3376-3475	3425	0	0	0
																		3381-3480	3430	0	0	0
																		3386-3485	3435	0	0	0
																		3391-3490	3440	0	0	0
																		3396-3495	3445	0	0	0
																		3401-3500	3450	0	0	0
																		3406-3505	3455	0	0	0
																		3411-3510	3460	0	0	0
																		3416-3515	3465	0	0	0
																		3421-3520	3470	0	0	0
																		3426-3525	3475	0	0	0
																		3431-3530	3480	0	0	0
																		3436-3535	3485	0	0	0
																		3441-3540	3490	0	0	0
																		3446-3545	3495	0	0	0
																		3451-3550	3500	0	0	0
																		3456-3555	3505	0	0	0
																		3461-3560	3510	0	0	0
																		3466-3565	3515	0	0	0
																		3471-3570	3520	0	0	0
																		3476-3575	3525	0.004	0.0048	1
																		3481-3580	3530	0.004	0.0048	1
																		3486-3585	3535	0.004	0.0048	1
																		3491-3590	3540	0.004	0.0048	1
																		3496-3595	3545	0.004	0.0048	1
																		3501-3600	3550	0.004	0.0048	1
																		3506-3605	3555	0.004	0.0048	1
																		3511-3610	3560	0.004	0.0048	1
																		3516-3615	3565	0.004	0.0048	1
																		3521-3620	3570	0.004	0.0048	1
																		3526-3625	3575	0.004	0.0048	1
																		3531-3630	3580	0.004	0.0048	1
																		3536-3635	3585	0.004	0.0048	1
																		3541-3640	3590	0.004	0.0048	1
																		3546-3645	3595	0.004	0.0048	1
																		3551-3650	3600	0.004	0.0048	1
																		3556-3655	3605	0.004	0.0048	1
																		3561-3660	3610	0.004	0.0048	1
																		3566-3665	3615	0.004	0.0048	1
																		3571-3670	3620	0.004	0.0048	1
																		3576-3675	3625	0	0	0
																		3581-3680	3630	0	0	0
																		3586-3685	3635	0	0	0
																		3591-3690	3640	0	0	0
																		3596-3695	3645	0	0	0
																		3601-3700	3650	0	0	0
																		3606-3705	3655	0	0	0
																		3611-3710	3660	0	0	0
																		3616-3715	3665	0	0	0
																		3621-3720	3670	0	0	0
																		3626-3725	3675	0	0	0
																		3631-3730	3680	0	0	0
																		3636-3735	3685	0	0	0
																		3641-3740	3690	0	0	0
																		3646-3745	3695	0	0	0
																		3651-3750	3700	0	0	0
																		3656-3755	3705	0	0	0
																		3661-3760	3710	0	0	0
																		3666-3765	3715	0	0	0
																		3671-3770	3720	0.006	0.0048	1
																		3676-3775	3725	0.006	0.0048	1
																		3681-3780	3730	0.006	0.0048	1
																		3686-3785	3735	0.006	0.0048	1
																		3691-3790	3740	0.006	0.0048	1
																		3696-3795	3745	0.006	0.0048	1
																		3701-3800	3750	0.006	0.0048	1
																		3706-3805	3755	0.006	0.0048	1
																		3711-3810	3760	0.006	0.0048	1
																		3716-3815	3765	0.006	0.0048	1
																		3721-3820	3770	0.006	0.0048	1
																		3726-3825	3775	0.006	0.0048	1
																		3731-3830	3780	0.006	0.0048	1
																		3736-3835	3785	0.006	0.0048	1
																		3741-3840	3790	0.006	0.0048	1
																		3746-3845	3795	0.006	0.0048	1
																		3751-3850	3800	0.006	0.0048	1
																		3756-3855	3805	0.006	0.0048	1
																		3761-3860	3810	0.006	0.0048	1
																		3766-3865	3815	0.006	0.0048	1
																		3771-3870	3820	0	0	0
																		3776-3875	3825	0	0	0
																		3781-3880	3830	0	0	0
																		3786-3885	3835	0	0	0
																		3791-3890	3840	0	0	0
																		3796-3895	3845	0	0	0
																		3801-3900	3850	0	0	0
																		3806-3905	3855	0	0	0
																		3811-3910	3860	0	0	0
																		3816-3915	3865	0	0	0
																		3821-3920	3870	0	0	0
																		3826-3925	3875	0	0	0
																		3831-3930	3880	0	0	0
																		3836-3935	3885	0	0	0
																		3841-3940	3890	0	0	0
																		3846-3945	3895	0	0	0
																		3851-3950	3900	0	0	0
																		3856-3955	3905	0	0	0
																		3861-3960	3910	0	0	0
																		3866-3965	3915	0	0	0
																		3871-3970	3920	0	0	0
																		3876-3975	3925	0	0	0
																		3881-3980	3930	0	0	0
																		3886-3985	3935	0	0	0
																		3891-3990	3940	0	0	0
																		3896-3995	3945	0	0	0
																		3901-4000	3950	0	0	0
																		3906-4005	3955	0	0	0
																		3911-4010	3960	0	0	0
																		3916-4015	3965	0	0	0
																		3921-4020	3970	0	0	0
																		3926-4025	3975	0	0	0
																		3931-4030	3980	0	0	0
																		3936-4035	3985	0	0	0
																		3941-4040	3990	0	0	0
																		3946-4045	3995	0	0	0
																		3951-4050	4000	0	0	0
																		3956-4055	4005	0	0	0
																		3961-4060	4010	0	0	0
																		3966-4065	4015	0	0	0
																		3971-4070	4020	0	0	0
																		3976-4075	4025	0	0	0
																		3981-4080	4030	0	0	0
																		3986-4085	4035	0	0	0
																		3991-4090	4040	0	0	0
																		3996-4095	4045	0	0	0
																		4001-4100	4050	0	0	0
																		4006-4105	4055	0	0	0
																		4011-4110	4060	0	0	0
																		4016-4115	4065	0	0	0
																		4021-4120	4070	0	0	0
																		4026-4125	4075	0	0	0
																		4031-4130	4080	0	0	0
																		4036-4135	4085	0	0	0
																		4041-4140	4090	0	0	0
																		4046-4145	4095	0	0	0
																		4051-4150	4100	0	0	0
																		4056-4155	4105	0	0	0
																		4061-4160	4110	0	0	0
																		4066-4165	4115	0	0	0
																		4071-4170	4120	0	0	0
																		4076-4175	4125	0	0	0
																		4081-4180	4130	0	0	0
																		4086-4185	4135	0	0	0
																		4091-4190	4140	0	0	0
																		4096-4195	4145	0	0	0
																		4101-4200	4150	0	0	0
																		4106-4205	4155	0	0	0
																		4111-4210	4160	0	0	0
																		4116-4215	4165	0	0	0
																		4121-4220	4170	0	0	0
																		4126-4225	4175	0	0	0
																		4131-4230	4180	0	0	0
																		4136-4235	4185	0	0	0
																		4141-4240	4190	0	0	0
																		4146-4245	4195	0	0	0
																		4151-4250	4200	0	0	0
																		4156-4255	4205	0	0	0
																		4161-4260	4210	0	0	0
																		4166-4265	4215	0	0	0
																		4171-4270	4220	0	0	0
																		4176-4275	4225	0	0	0
																		4181-4280	4230	0	0	0
																		4186-4285	4235	0	0	0
																		4191-4290	4240	0	0	0
																		4196-4295	4245	0	0	0
																		4201-4300	4250	0	0	0
																		4206-4305	4255	0	0	0
																		4211-4310	4260	0	0	0
																		4216-4315	4265	0	0	0
																		4221-4320	4270	0	0	0
																		4226-4325	4275	0	0	0
																		4231-4330	4280	0	0	0
																		4236-4335	4285	0	0	0
																		4241-4340	4290	0	0	0
																		4246-4345	4295	0	0	0
																		4251-4350	4300	0	0	0
																		4256-4355	4305	0	0	0
																		4261-4360	4310	0	0	0
																		4266-4365	4315	0	0	0
																		4271-4370	4320	0	0	0
																		4276-4375	4325	0	0	0
																		4281-4380	4330	0	0	0
																		4286-4385	4335	0	0	0
																		4291-4390	4340	0	0	0
																		4296-4395	4345	0	0	0
																		4301-4400	4350	0	0	0
																		4306-4405	4355	0	0	0
																		4311-4410	4360	0	0	0
																		4316-4415	4365	0	0	0
																		4321-4420	4370	0	0	0
																		4326-4425	4375	0	0	0
																		4331-4430	4380	0	0	0
																		4336-4435	4385	0	0	0
																		4341-4440	4390	0	0	0
																		4346-4445	4395	0	0	0
																		4351-4450	4400	0	0	0
																		4356-4455	4405	0	0	0
																		4361-4460	4410	0	0	0
																		4366-4465	4415	0	0	0
																		4371-4470	4420	0	0	0
																		4376-4475	4425	0	0	0
																		4381-4480	4430	0	0	0
																		4386-4485	4435	0	0	0
																		4391-4490	4440	0	0	0
																		4396-4495	4445	0	0	0
																		4401-4500	4450	0	0	0
																		4406-4505	4455	0	0	0
																		4411-4510	4460	0	0	0
																		4416-4515	4465	0	0	0
																		4421-4520	4470	0	0	0
																		4426-4525	4475	0	0	0
																		4431-4530	4480	0	0	0
																		4436-4535	4485	0	0	0
																		4441-4540	4490	0	0	0
																		4446-4545	4495	0	0	0
																		4451-4550	4500	0	0	0
																		4456-4555	4505	0	0	0
																		4461-4560	4510	0	0	0
																		4466-4565	4515	0	0	0
																		4471-4570	4520	0	0	0
																		4476-4575	4525	0	0	0
																		4481-4580	4530	0	0	0
																		4486-4585	4535	0	0	0
																		4491-4590	4540	0	0	0
																		4496-4595	4545	0	0	0
																		4501-4600	4550	0	0	0
																		4506-4605	4555	0	0	0
																		4511-4610	4560	0	0	0
																		4516-4615	4565	0	0	0
																		4521-4620	4570	0	0	0
																		4526-4625	4575	0	0	0
																		4531-4630	4580	0	0	0
																		4536-4635	4585	0.004	0.0048	1
																		4541-4640	4590	0.004	0.0048	1
																		4546-4645	4595	0.004	0.0048	1
																		4551-4650	4600	0.004	0.0048	1
																		4556-4655	4605	0.004	0.0048	1
																		4561-4660	4610	0.004	0.0048	1
																		4566-4665	4615	0.004	0.0048	1
																		4571-4670	4620	0.004	0.0048	1
																		4576-4675	4625	0.004	0.0048	1
																		4581-4680	4630	0.004	0.0048	1
																		4586-4685	4635	0.004	0.0048	1
																		4591-4690	4640	0.004	0.0048	1
																		4596-4695	4645	0.004	0.0048	1
																		4601-4700	4650	0.004	0.0048	1
																		4606-4705	4655	0.004	0.0048	1
																		4611-4710	4660	0.004	0.0048	1
																		4616-4715	4665	0.004	0.0048	1
																		4621-4720	4670	0.004	0.0048	1
																		4626-4725	4675	0.004	0.0048	1
																		4631-4730	4680	0.004	0.0048	1
																		4636-4735	4685	0	0	0
																		4641-4740	4690	0	0	0
																		4646-4745	4695	0	0	0
																		4651-4750	4700	0	0	0
																		4656-4755	4705	0	0	0
																		4661-4760	4710	0	0	0
																		4666-4765	4715	0	0	0
																		4671-4770	4720	0	0	0
																		4676-4775	4725	0	0	0
																		4681-4780	4730	0	0	0
																		4686-4785	4735	0	0	0
																		4691-4790	4740	0	0	0
																		4696-4795	4745	0	0	0
																		4701-4800	4750	0	0	0
																		4706-4805	4755	0	0	0
																		4711-4810	4760	0	0	0
																		4716-4815	4765	0	0	0
																		4721-4820	4770	0	0	0
																		4726-4825	4775	0	0	0
																		4731-4830	4780	0	0	0
																		4736-4835	4785	0	0	0
																		4741-4840	4790	0	0	0
																		4746-4845	4795	0	0	0
																		4751-4850	4800	0	0	0
																		4756-4855	4805	0	0	0
																		4761-4860	4810	0	0	0
																		4766-4865	4815	0	0	0
																		4771-4870	4820	0	0	0
																		4776-4875	4825	0	0	0
																		4781-4880	4830	0	0	0
																		4786-4885	4835	0	0	0
																		4791-4890	4840	0	0	0
																		4796-4895	4845	0	0	0
																		4801-4900	4850	0	0	0
																		4806-4905	4855	0	0	0
																		4811-4910	4860	0	0	0
																		4816-4915	4865	0	0	0
																		4821-4920	4870	0	0	0
																		4826-4925	4875	0	0	0
																		4831-4930	4880	0	0	0
																		4836-4935	4885	0	0	0
																		4841-4940	4890	0	0	0
																		4846-4945	4895	0	0	0
																		4851-4950	4900	0	0	0
																		4856-4955	4905	0	0	0
																		4861-4960	4910	0	0	0
																		4866-4965	4915	0	0	0
																		4871-4970	4920	0	0	0
																		4876-4975	4925	0	0	0
																		4881-4980	4930	0	0	0
																		4886-4985	4935	0	0	0
																		4891-4990	4940	0	0	0
																		4896-4995	4945	0	0	0
																		4901-5000	4950	0	0	0
																		4906-5005	4955	0	0	0
																		4911-5010	4960	0	0	0
																		4916-5015	4965	0	0	0
																		4921-5020	4970	0	0	0
																		4926-5025	4975	0	0	0
																		4931-5030	4980	0	0	0
																		4936-5035	4985	0	0	0
																		4941-5040	4990	0	0	0
																		4946-5045	4995	0	0	0
																		4951-5050	5000	0	0	0
																		4956-5055	5005	0	0	0
																		4961-5060	5010	0	0	0
																		4966-5065	5015	0	0	0
																		4971-5070	5020	0	0	0
																		4976-5075	5025	0	0	0
																		4981-5080	5030	0	0	0
																		4986-5085	5035	0	0	0
																		4991-5090	5040	0	0	0
																		4996-5095	5045	0	0	0
																		5001-5100	5050	0.004	0.0048	1
																		5006-5105	5055	0.004	0.0048	1
																		5011-5110	5060	0.01	0.0096	2
																		5016-5115	5065	0.01	0.0096	2
																		5021-5120	5070	0.01	0.0096	2
																		5026-5125	5075	0.01	0.0096	2
																		5031-5130	5080	0.01	0.0096	2
																		5036-5135	5085	0.01	0.0096	2
																		5041-5140	5090	0.01	0.0096	2
																		5046-5145	5095	0.01	0.0096	2
																		5051-5150	5100	0.01	0.0096	2
																		5056-5155	5105	0.01	0.0096	2
																		5061-5160	5110	0.01	0.0096	2
																		5066-5165	5115	0.01	0.0096	2
																		5071-5170	5120	0.01	0.0096	2
																		5076-5175	5125	0.01	0.0096	2
																		5081-5180	5130	0.01	0.0096	2
																		5086-5185	5135	0.01	0.0096	2
																		5091-5190	5140	0.01	0.0096	2
																		5096-5195	5145	0.01	0.0096	2
																		5101-5200	5150	0.006	0.0048	1
																		5106-5205	5155	0.006	0.0048	1
																		5111-5210	5160	0	0	0
																		5116-5215	5165	0	0	0
																		5121-5220	5170	0	0	0
																		5126-5225	5175	0	0	0
																		5131-5230	5180	0	0	0
																		5136-5235	5185	0	0	0
																		5141-5240	5190	0	0	0
																		5146-5245	5195	0	0	0
																		5151-5250	5200	0	0	0
																		5156-5255	5205	0	0	0
																		5161-5260	5210	0	0	0
																		5166-5265	5215	0	0	0
																		5171-5270	5220	0	0	0
																		5176-5275	5225	0	0	0
																		5181-5280	5230	0	0	0
																		5186-5285	5235	0	0	0
																		5191-5290	5240	0	0	0
																		5196-5295	5245	0	0	0
																		5201-5300	5250	0	0	0
																		5206-5305	5255	0	0	0
																		5211-5310	5260	0	0	0
																		5216-5315	5265	0	0	0
																		5221-5320	5270	0	0	0
																		5226-5325	5275	0	0	0
																		5231-5330	5280	0	0	0
																		5236-5335	5285	0	0	0
																		5241-5340	5290	0	0	0
																		5246-5345	5295	0	0	0
																		5251-5350	5300	0	0	0
																		5256-5355	5305	0	0	0
																		5261-5360	5310	0	0	0
																		5266-5365	5315	0	0	0
																		5271-5370	5320	0	0	0
																		5276-5375	5325	0	0	0
																		5281-5380	5330	0	0	0
																		5286-5385	5335	0	0	0
																		5291-5390	5340	0	0	0
																		5296-5395	5345	0	0	0
																		5301-5400	5350	0	0	0
																		5306-5405	5355	0	0	0
																		5311-5410	5360	0	0	0
																		5316-5415	5365	0	0	0
																		5321-5420	5370	0	0	0
																		5326-5425	5375	0	0	0
																		5331-5430	5380	0	0	0
																		5336-5435	5385	0	0	0
																		5341-5440	5390	0	0	0
																		5346-5445	5395	0	0	0
																		5351-5450	5400	0	0	0
																		5356-5455	5405	0	0	0
																		5361-5460	5410	0	0	0
																		5366-5465	5415	0	0	0
																		5371-5470	5420	0	0	0
																		5376-5475	5425	0	0	0
																		5381-5480	5430	0	0	0
																		5386-5485	5435	0	0	0
																		5391-5490	5440	0	0	0
																		5396-5495	5445	0	0	0
																		5401-5500	5450	0	0	0
																		5406-5505	5455	0	0	0
																		5411-5510	5460	0	0	0
																		5416-5515	5465	0	0	0
																		5421-5520	5470	0	0	0
																		5426-5525	5475	0	0	0
																		5431-5530	5480	0	0	0
																		5436-5535	5485	0	0	0
																		5441-5540	5490	0	0	0
																		5446-5545	5495	0	0	0
																		5451-5550	5500	0	0	0
																		5456-5555	5505	0	0	0
																		5461-5560	5510	0	0	0
																		5466-5565	5515	0	0	0
																		5471-5570	5520	0	0	0
																		5476-5575	5525	0	0	0
																		5481-5580	5530	0	0	0
																		5486-5585	5535	0	0	0
																		5491-5590	5540	0	0	0
																		5496-5595	5545	0	0	0
																		5501-5600	5550	0	0	0
																		5506-5605	5555	0	0	0
																		5511-5610	5560	0	0	0
																		5516-5615	5565	0	0	0
																		5521-5620	5570	0	0	0
																		5526-5625	5575	0	0	0
																		5531-5630	5580	0	0	0
																		5536-5635	5585	0	0	0
																		5541-5640	5590	0	0	0
																		5546-5645	5595	0	0	0
																		5551-5650	5600	0	0	0
																		5556-5655	5605	0	0	0
																		5561-5660	5610	0	0	0
																		5566-5665	5615	0	0	0
																		5571-5670	5620	0	0	0
																		5576-5675	5625	0	0	0
																		5581-5680	5630	0	0	0
																		5586-5685	5635	0	0	0
																		5591-5690	5640	0	0	0
																		5596-5695	5645	0	0	0
																		5601-5700	5650	0	0	0
																		5606-5705	5655	0	0	0
																		5611-5710	5660	0	0	0
																		5616-5715	5665	0	0	0
																		5621-5720	5670	0	0	0
																		5626-5725	5675	0	0	0
																		5631-5730	5680	0	0	0
																		5636-5735	5685	0	0	0
																		5641-5740	5690	0	0	0
																		5646-5745	5695	0.004	0.0048	1
																		5651-5750	5700	0.004	0.0048	1
																		5656-5755	5705	0.004	0.0048	1
																		5661-5760	5710	0.004	0.0048	1
																		5666-5765	5715	0.004	0.0048	1
																		5671-5770	5720	0.004	0.0048	1
																		5676-5775	5725	0.004	0.0048	1
																		5681-5780	5730	0.004	0.0048	1
																		5686-5785	5735	0.004	0.0048	1
																		5691-5790	5740	0.004	0.0048	1
																		5696-5795	5745	0.004	0.0048	1
																		5701-5800	5750	0.004	0.0048	1
																		5706-5805	5755	0.004	0.0048	1
																		5711-5810	5760	0.004	0.0048	1
																		5716-5815	5765	0.004	0.0048	1
																		5721-5820	5770	0.004	0.0048	1
																		5726-5825	5775	0.004	0.0048	1
																		5731-5830	5780	0.004	0.0048	1
																		5736-5835	5785	0.004	0.0048	1
																		5741-5840	5790	0.004	0.0048	1
																		5746-5845	5795	0	0	0
																		5751-5850	5800	0	0	0
																		5756-5855	5805	0	0	0
																		5761-5860	5810	0	0	0
																		5766-5865	5815	0	0	0
																		5771-5870	5820	0	0	0
																		5776-5875	5825	0	0	0
																		5781-5880	5830	0	0	0
																		5786-5885	5835	0	0	0
																		5791-5890	5840	0	0	0
																		5796-5895	5845	0	0	0
																		5801-5900	5850	0	0	0
																		5806-5905	5855	0	0	0
																		5811-5910	5860	0	0	0
																		5816-5915	5865	0	0	0
																		5821-5920	5870	0	0	0
																		5826-5925	5875	0	0	0
																		5831-5930	5880	0	0	0
																		5836-5935	5885	0	0	0
																		5841-5940	5890	0	0	0
																		5846-5945	5895	0	0	0
																		5851-5950	5900	0	0	0
																		5856-5955	5905	0	0	0
																		5861-5960	5910	0	0	0
																		5866-5965	5915	0	0	0
																		5871-5970	5920	0	0	0
																		5876-5975	5925	0	0	0
																		5881-5980	5930	0	0	0
																		5886-5985	5935	0	0	0
																		5891-5990	5940	0	0	0
																		5896-5995	5945	0	0	0
																		5901-6000	5950	0	0	0
																		5906-6005	5955	0	0	0
																		5911-6010	5960	0	0	0
																		5916-6015	5965	0	0	0
																		5921-6020	5970	0	0	0
																		5926-6025	5975	0	0	0
																		5931-6030	5980	0	0	0
																		5936-6035	5985	0	0	0
																		5941-6040	5990	0	0	0
																		5946-6045	5995	0	0	0
																		5951-6050	6000	0	0	0
																		5956-6055	6005	0	0	0
																		5961-6060	6010	0	0	0
																		5966-6065	6015	0	0	0
																		5971-6070	6020	0	0	0
																		5976-6075	6025	0	0	0
																		5981-6080	6030	0	0	0
																		5986-6085	6035	0	0	0
																		5991-6090	6040	0	0	0
																		5996-6095	6045	0	0	0
																		6001-6100	6050	0	0	0
																		6006-6105	6055	0	0	0
																		6011-6110	6060	0	0	0
																		6016-6115	6065	0	0	0
																		6021-6120	6070	0	0	0
																		6026-6125	6075	0	0	0
																		6031-6130	6080	0	0	0
																		6036-6135	6085	0	0	0
																		6041-6140	6090	0	0	0
																		6046-6145	6095	0	0	0
																		6051-6150	6100	0	0	0
																		6056-6155	6105	0	0	0
																		6061-6160	6110	0	0	0
																		6066-6165	6115	0	0	0
																		6071-6170	6120	0	0	0
																		6076-6175	6125	0	0	0
																		6081-6180	6130	0	0	0
																		6086-6185	6135	0	0	0
																		6091-6190	6140	0	0	0
																		6096-6195	6145	0	0	0
																		6101-6200	6150	0	0	0
																		6106-6205	6155	0	0	0
																		6111-6210	6160	0	0	0
																		6116-6215	6165	0	0	0
																		6121-6220	6170	0	0	0
																		6126-6225	6175	0	0	0
																		6131-6230	6180	0	0	0
																		6136-6235	6185	0	0	0
																		6141-6240	6190	0	0	0
																		6146-6245	6195	0	0	0
																		6151-6250	6200	0	0	0
																		6156-6255	6205	0	0	0
																		6161-6260	6210	0	0	0
																		6166-6265	6215	0	0	0
																		6171-6270	6220	0	0	0
																		6176-6275	6225	0	0	0
																		6181-6280	6230	0	0	0
																		6186-6285	6235	0	0	0
																		6191-6290	6240	0.006	0.0048	1
																		6196-6295	6245	0.006	0.0048	1
																		6201-6300	6250	0.006	0.0048	1
																		6206-6305	6255	0.006	0.0048	1
																		6211-6310	6260	0.006	0.0048	1
																		6216-6315	6265	0.006	0.0048	1
																		6221-6320	6270	0.006	0.0048	1
																		6226-6325	6275	0.006	0.0048	1
																		6231-6330	6280	0.006	0.0048	1
																		6236-6335	6285	0.006	0.0048	1
																		6241-6340	6290	0.006	0.0048	1
																		6246-6345	6295	0.006	0.0048	1
																		6251-6350	6300	0.006	0.0048	1
																		6256-6355	6305	0.006	0.0048	1
																		6261-6360	6310	0.006	0.0048	1
																		6266-6365	6315	0.006	0.0048	1
																		6271-6370	6320	0.006	0.0048	1
																		6276-6375	6325	0.006	0.0048	1
																		6281-6380	6330	0.006	0.0048	1
																		6286-6385	6335	0.006	0.0048	1
																		6291-6390	6340	0	0	0
																		6296-6395	6345	0	0	0
																		6301-6400	6350	0	0	0
																		6306-6405	6355	0	0	0
																		6311-6410	6360	0	0	0
																		6316-6415	6365	0	0	0
																		6321-6420	6370	0	0	0
																		6326-6425	6375	0	0	0
																		6331-6430	6380	0	0	0
																		6336-6435	6385	0	0	0
																		6341-6440	6390	0	0	0
																		6346-6445	6395	0	0	0
																		6351-6450	6400	0	0	0
																		6356-6455	6405	0	0	0
																		6361-6460	6410	0	0	0
																		6366-6465	6415	0	0	0
																		6371-6470	6420	0	0	0
																		6376-6475	6425	0	0	0
																		6381-6480	6430	0	0	0
																		6386-6485	6435	0	0	0
																		6391-6490	6440	0	0	0
																		6396-6495	6445	0	0	0
																		6401-6500	6450	0	0	0
																		6406-6505	6455	0	0	0
																		6411-6510	6460	0	0	0
																		6416-6515	6465	0	0	0
																		6421-6520	6470	0	0	0
																		6426-6525	6475	0	0	0
																		6431-6530	6480	0	0	0
																		6436-6535	6485	0	0	0
																		6441-6540	6490	0	0	0
																		6446-6545	6495	0	0	0
																		6451-6550	6500	0	0	0
																		6456-6555	6505	0	0	0
																		6461-6560	6510	0	0	0
																		6466-6565	6515	0	0	0
																		6471-6570	6520	0	0	0
																		6476-6575	6525	0	0	0
																		6481-6580	6530	0	0	0
																		6486-6585	6535	0	0	0
																		6491-6590	6540	0	0	0
																		6496-6595	6545	0	0	0
																		6501-6600	6550	0	0	0
																		6506-6605	6555	0	0	0
																		6511-6610	6560	0	0	0
																		6516-6615	6565	0	0	0
																		6521-6620	6570	0	0	0
																		6526-6625	6575	0	0	0
																		6531-6630	6580	0	0	0
																		6536-6635	6585	0	0	0
																		6541-6640	6590	0	0	0
																		6546-6645	6595	0	0	0
																		6551-6650	6600	0	0	0
																		6556-6655	6605	0	0	0
																		6561-6660	6610	0	0	0
																		6566-6665	6615	0	0	0
																		6571-6670	6620	0	0	0
																		6576-6675	6625	0	0	0
																		6581-6680	6630	0	0	0
																		6586-6685	6635	0	0	0
																		6591-6690	6640	0	0	0
																		6596-6695	6645	0	0	0
																		6601-6700	6650	0	0	0
																		6606-6705	6655	0	0	0
																		6611-6710	6660	0.004	0.0048	1
																		6616-6715	6665	0.004	0.0048	1
																		6621-6720	6670	0.004	0.0048	1
																		6626-6725	6675	0.004	0.0048	1
																		6631-6730	6680	0.004	0.0048	1
																		6636-6735	6685	0.004	0.0048	1
																		6641-6740	6690	0.004	0.0048	1
																		6646-6745	6695	0.004	0.0048	1
																		6651-6750	6700	0.004	0.0048	1
																		6656-6755	6705	0.004	0.0048	1
																		6661-6760	6710	0.004	0.0048	1
																		6666-6765	6715	0.008	0.0096	2
																		6671-6770	6720	0.008	0.0096	2
																		6676-6775	6725	0.008	0.0096	2
																		6681-6780	6730	0.008	0.0096	2
																		6686-6785	6735	0.008	0.0096	2
																		6691-6790	6740	0.008	0.0096	2
																		6696-6795	6745	0.008	0.0096	2
																		6701-6800	6750	0.008	0.0096	2
																		6706-6805	6755	0.008	0.0096	2
																		6711-6810	6760	0.004	0.0048	1
																		6716-6815	6765	0.004	0.0048	1
																		6721-6820	6770	0.004	0.0048	1
																		6726-6825	6775	0.004	0.0048	1
																		6731-6830	6780	0.004	0.0048	1
																		6736-6835	6785	0.004	0.0048	1
																		6741-6840	6790	0.004	0.0048	1
																		6746-6845	6795	0.004	0.0048	1
																		6751-6850	6800	0.004	0.0048	1
																		6756-6855	6805	0.004	0.0048	1
																		6761-6860	6810	0.004	0.0048	1
																		6766-6865	6815	0	0	0
																		6771-6870	6820	0	0	0
																		6776-6875	6825	0	0	0
																		6781-6880	6830	0	0	0
																		6786-6885	6835	0	0	0
																		6791-6890	6840	0	0	0
																		6796-6895	6845	0	0	0
																		6801-6900	6850	0	0	0
																		6806-6905	6855	0	0	0
																		6811-6910	6860	0	0	0
[truncated: 1,938 more rows]

## Sheet: S. Table 17 PVM
Virus	Population set	n	no. of polymorphic sites	number of mutations	ave. no. of nucleotide differences (k)	nucleotide diversity (π)												Window	Midpoint	Pi	Theta	S
[truncated: 1,674 more rows]

[truncated: 10 more sheets: S. Table 18 PhCMoV, S. Table 19 RWMV, S. Table 20 PVS, S. Table 21 TBRV2, S. Table 22 TomV1, BLANK (8), BLANK (9), BLANK (10), BLANK (11), BLANK (12)]
