# Supplementary material for: In-depth study of tomato and weed viromes reveals undiscovered plant virus diversity in an agroecosystem
Source: Microbiome. 2023 Mar 28;11:60. doi: 10.1186/s40168-023-01500-6 (PMC10042675; doi:10.1186/s40168-023-01500-6)
Supplement: Supplementary file 9 — Additional file 8: (Data Source): Supplementary Table 23-42. Summary of all pairwise identity values from the SDT v. 1.2 analyses. [file 40168_2023_1500_MOESM8_ESM.xlsx]

## Sheet: S. Table 23
Supplementary Table 23-A. Pairwise similarity comparison of full length RNA-dependent RNA polymerase (RdRP) amino acid sequence of selected Tospoviridae species used in the phylogenetic analyses.
Virus name	Abbreviation	NCBI ID	Pairwise similarity matrix (percent amino acid identity)
Mercurialis orthotospovirus 1, BOL19SW	MerV1_BOL19SW	OL471973	100
Mercurialis orthotospovirus 1, PAR19SW	MerV1_PAR19SW	OL471970	99.8	100
Mercurialis orthotospovirus 1, KOP19SW	MerV1_KOP19SW	OL471967	99.8	99.9	100
Mercurialis orthotospovirus 1, KOP20SW1	MerV1_KOP20SW1	OL471964	99.8	99.9	99.9	100
tomato yellow ring virus	TYRV	YP_010086214.1	76	75.9	76	76	100
Iris yellow spot virus	IYSV	YP_009241381.1	75	74.9	75.1	75	88.7	100
Polygonum ringspot virus	PolRSV	AOO95322.1	75.7	75.7	75.7	75.7	89.7	86	100
Hippeastrum chlorotic spot virus	HCRV	AWM95321.1	75.9	75.8	75.9	75.9	89.2	85.6	92	100
Alstroemeria yellow spot virus	ANSV	YP_009553292.1	74.7	74.7	74.7	74.7	87.3	84.7	86.2	85.7	100
Scadoxus chlorotic ringspot virus	SCRV	QVY47386.1	72.7	72.6	72.7	72.6	72.7	72.4	72.8	73.3	72.8	100
			MerV1_BOL19SW	MerV1_PAR19SW	MerV1_KOP19SW	MerV1_KOP20SW1	TYRV	IYSV	PolRSV	HCRV	ANSV	SCRV
Supplementary Table 23-B. Pairwise similarity comparison of full length RNA-dependent RNA polymerase (RdRP) amino acid sequence of novel bunya-like virus species from this study, compared to other Tospoviridae species.
Virus name	Abbreviation	NCBI ID	Pairwise similarity matrix (percent amino acid identity)
Tomato associated bunya-like virus 1 MIR20ST	TaBLV1 MIR20ST	OL471978	100
Chrysanthemum mosaic-associated virus	ChMaV	AII20576.1	22.4	100
Groundnut chlorotic fan-spot virus	GCFSV	QHU78889.1	20.8	46.7	100
			TaBLV1 MIR20ST	ChMaV	GCFSV

## Sheet: S. Table 24
Supplementary Table 24. Pairwise similarity comparison of full length RNA-dependent RNA polymerase (RdRP) amino acid sequence of selected Fimoviridae species used in the phylogenetic analyses.
Virus name	Abbreviation	NCBI ID	Pairwise similarity matrix (percent amino acid identity)
Chrysanthemum mosaicassociated virus	ChMaV	BCK60941.1	100
pear chlorotic leaf spotassociated virus	PCLSaV	QEE82892.1	44.7	100
Palo verde broom virus	PVBV	AWH90165.1	33.6	32.1	100
High Plains wheat mosaic emaravirus	HPWMoV	QQO58792.1	31.5	31.2	51.1	100
wheat mosaic virus	WMoV	AML03181.1	31.7	30.7	50.7	75.3	100
Camellia japonica associated emaravirus 1	CajV-1	QTW92690.1	30.2	30.5	31.6	32.3	30.6	100
Camellia japonica associated emaravirus 2	CajV-2	QGX73507.1	31.5	31.1	31.8	32.3	31.2	59.5	100
Perilla mosaic virus	PerMV	BBM96177.1	30.9	30.3	30.2	31.2	30.5	35.3	37	100
Artemesia fimovirus 1, MIR20SW	ArtMV1	OL471978	31.1	31.1	31.1	30.6	30.6	36.7	37.1	46.1	100
			ChMaV	PCLSaV	PVBV	HPWMoV	WMoV	CajV-1	CajV-2	PerMV	ArtMV1

## Sheet: S. Table 25
Supplementary Table 25-A. Pairwise similarity comparison of aligned partial length RNA-dependent RNA polymerase (RdRP) amino acid sequence of selected Aspiviridae species used in the phylogenetic analyses.
Virus name	Abbreviation	NCBI ID	Pairwise similarity matrix (percent amino acid identity)
Ranunculus white mottle ophiovirus PLE20ST2	RWMV_PLE20ST2	OL472195	100
Ranunculus white mottle ophiovirus KOP19ST	RWMV_KOP19ST	OL472199	99.6	100
Ranunculus white mottle ophiovirus NGO19AT	RWMV_NGO19AT	OL472207	99.8	99.8	100
Ranunculus white mottle ophiovirus KOP20SW1	RWMV_NGO19ST	OL472203	99.8	99.8	100	100
Ranunculus white mottle ophiovirus NGO19ST	RWMV_KOP19SW1	OL472211	99.8	99.8	100	100	100
Ranunculus white mottle ophiovirus (Australia)	RWMV_Aus	QEQ90637.1	97.6	97.1	97.4	97.4	97.4	100
Ranunculus white mottle ophiovirus (Italy)	RWMV_Ita	YP_009665966.1	97.8	97.4	97.6	97.6	97.6	98.9	100
Ranunculus white mottle ophiovirus (S. Africa)	RWMV_SA	AWJ64314.1	67.3	67	67.3	67.3	67.3	67	67	100
lettuce ring necrosis virus	LRNV	YP_053236.1	68.2	68.7	68.4	68.4	68.4	68	67.8	68.1	100
Mirafiori lettuce bigvein virus	MLBVV	AWJ64333.1	66.2	66.4	66.4	66.4	66.4	66.4	66.2	65.7	64.9	100
blueberry mosaic associated virus	BlMaV	YP_009449565.1	46.2	46	46.2	46.2	46.2	46.9	46.4	47.2	46.8	47	100
Citrus psorosis ophiovirus	CPsV	AXJ14434.1	44.5	44.5	44.5	44.5	44.5	43.8	44	44.3	45	46	54	100
			RWMV_PLE20ST2	RWMV_KOP19ST	RWMV_NGO19AT	RWMV_NGO19ST	RWMV_KOP19SW1	RWMV_Aus	RWMV_Ita	RWMV_SA	LRNV	MLBVV	BlMaV	CPsV
Supplementary Table 25-B. Pairwise similarity comparison of full genome nucleotide sequence of RWMV isolates.
Virus name	Abbreviation	NCBI ID	Pairwise similarity matrix (percent nucleotide identity)
Ranunculus white mottle ophiovirus NGO19AT	RWMV_NGO19AT	OL472207	100
Ranunculus white mottle ophiovirus NGO19ST	RWMV_KOP19SW1	OL472211	100	100
Ranunculus white mottle ophiovirus PLE20ST2	RWMV_PLE20ST2	OL472195	98	98	100
Ranunculus white mottle ophiovirus KOP19ST	RWMV_KOP19ST	OL472199	97	97	97.1	100
			RWMV_NGO19AT	RWMV_KOP19SW1	RWMV_PLE20ST2	RWMV_KOP19ST

## Sheet: S. Table 26
Supplementary Table 26-A. Pairwise similarity comparison of full length genome nucleotide sequence of selected Cytorhabdovirus species used in the phylogenetic analyses.
Virus name	Abbreviation	NCBI ID	Pairwise similarity matrix (percent nucleotide identity)
yerba mate chlorosis associated cytorhabdovirus	YMVA	NC_055505.1	100
Actinidia cytorhabdovirus, JS27 (syn. Actinidia virus D (AcVD))	AcVD	MW550041.1	58.1	100
Taraxacum cytorhabdovirus 1, PLE20SW	TCRV1	OL472125	58	60.2	100
alfalfa dwarf cytorhabdovirus	ADV	NC_028237.2	58.1	58.1	57.8	100
Pastinaca cytorhabdovirus 1, POR19SW	PaCRV1	OL472112	57.9	57.6	57.8	61.1	100
Chrysanthemum yellow dwarf virus	CYDaV	MW039593.1	57.9	57.5	57.4	59.9	60.7	100
Kenyan potato cytorhabdovirus	KenPV	MN689396.1	58.2	58.4	58.4	59.8	59.3	59.3	100
strawberry cytorhabdovirus 1	StrV-1	NC_055567.1	57.8	57.9	58.8	58.9	58.7	59	59.6	100
Cirsium cytorhabdovirus 1, KOR20SW	CCRV1	OL472122	57.6	57.7	58.9	59.2	58.1	58	61.1	63.1	100
cabbage cytorhabdovirus 1	CCyV-1	NC_055479.1	57.7	57.8	58.1	58.5	59.2	58.8	58.2	58	58.5	100
lettuce yellow mottle cytorhabdovirus	LYMoV	NC_011532.1	57.8	58.1	59.3	58.8	58.1	58.1	58.2	57.6	57.6	59.3	100
tomato yellow mottle-associated cytorhabdovirus	TYMaV	NC_034240.1	57.4	57.7	56.2	57.4	57	56.9	56.5	57.1	57.5	58	56.5	100
			YMVA	AcVD	TCRV1	ADV	PaCRV1	CYDaV	KenPV	StrV-1	CCRV1	CCyV-1	LYMoV	TYMaV
Supplementary Table 26-B. Pairwise similarity comparison of full length RNA-dependent RNA polymerase amino acid sequence of selected Rhabdoviridae species, compared to the divergent Picris cytorhabdovirus 1, used in the phylogenetic analyses.
Virus name	Abbreviation	NCBI ID	Pairwise similarity matrix (percent amino acid identity)
Yerba mate virus A	YMVA	QID92311.1	100.001
Rose virus R	RVR	QQZ02079.1	33.501	100.001
Picris cytorhabdovirus 1	PiCRV1	OL472127	29.101	29.501	100.001
Maize fine streak nucleorhabdovirus	MFSV	YP_052849.1	27.101	27.601	27.701	100.001
Black grass varicosavirus-like virus	AMVV1	YP_009130620.1	27.801	25.801	26.401	25.301	100.001
Lettuce big-vein associated varicosavirus	LBVaV	YP_002308576.1	27.001	26.001	27.101	26.301	38.101	100.001
			YMVA	RVR	PiCRV1	MFSV	AMVV1	LBVaV

## Sheet: S. Table 27
Supplementary Table 27. Pairwise similarity comparison of full length genome nucleotide sequence of selected Alphanucleorhabdovirus species used in the phylogenetic analyses.
Virus name	Abbreviation	NCBI ID	Pairwise similarity matrix (percent nucleotide identity)
peach alphanucleorhabdovirus	PeV1	MN520414.1	100
Physostegia chlorotic mottle virus	PhCMoV	NC_055466.1	57.6	100
Physostegia chlorotic mottle virus BER19ST2	PhCMoV BER19ST2	MW366749	57.3	96.2	100
Physostegia chlorotic mottle virus TUR20ST3	PhCMoV TUR20ST3	OL472110	58	96.5	97.7	100
Physostegia chlorotic mottle virus TUR20ST2	PhCMoV TUR20ST2	OL472124	58	96.5	97.7	100	100
Physostegia chlorotic mottle virus PLE20ST2	PhCMoV PLE20ST2	OL472115	58.3	96.4	97.7	99.2	99.2	100
eggplant mottled dwarf virus	EMDV	NC_025389.1	58.4	72.9	73	73.1	73.1	73.1	100
eggplant mottled dwarf virus STR20ST2	EMDV STR20ST2	OL472111	58.3	72.4	72.7	72.9	72.9	72.8	94.6	100
tomato alphanucleorhabdovirus 1 STR20ST1	TARV1 STR20ST1	OL472126	58.1	72	72	72.1	72.1	72.2	73.9	74.1	100
Joa yellow blotch virus	JYBaV	MW014292.1	57.6	60.8	60.9	60.7	60.7	60.7	60.9	60.6	60.5	100
potato yellow dwarf nucleorhabdovirus	PYDV	KY549567.1	57.2	60.5	60.8	60.8	60.7	60.8	60.7	60	60.7	67.3	100
			PeV1	PhCMoV	PhCMoV BER19ST2	PhCMoV TUR20ST3	PhCMoV TUR20ST2	PhCMoV PLE20ST2	EMDV	EMDV STR20ST2	TARV1 STR20ST1	JYBaV	PYDV

## Sheet: S. Table 28
Supplementary Table 28. Pairwise similarity comparison of full length genome nucleotide sequence of selected Betanucleorhabdovirus species used in the phylogenetic analyses.
Virus name	Abbreviation	NCBI ID	Pairwise similarity matrix (percent nucleotide identity)
Picris betanucleorhabdovirus 1, SKO20SW	PBRV1 SKO20SW	OL472117	100
Picris betanucleorhabdovirus 1, BOL20SW	PBRV1 BOL20SW	OL472130	99.3	100
cardamom vein clearing nucleorhabdovirus 1	CdVCV	MN273311.1	61.3	61.1	100
Datura yellow vein nucleorhabdovirus	DYVV	NC_028231.1	59.9	60.3	60.2	100
tomato betanucleorhabdovirus 1, BER19ST2	TBRV1 BER19ST2	OL472119	59.9	59.9	59.9	61.7	100
tomato betanucleorhabdovirus 2, SKO20AT	TBRV2 SKO20AT	OL472120	60	60.1	60.1	61.5	68.2	100
tomato betanucleorhabdovirus 2, SKO20ST2	TBRV2 SKO20ST2	OL472113	60	60.1	60.2	61.7	68.2	100	100
tomato betanucleorhabdovirus 2, SKO20ST1	TBRV2 SKO20ST1	OL472114	59.9	59.9	60.2	61.7	68	99.7	99.7	100
tomato betanucleorhabdovirus 2, BOL20AT	TBRV2 BOL20AT	OL472116	60.9	61.2	59.9	61.1	68	89.8	89.8	89.8	100
sowthistle yellow vein betanucleorhabdovirus	SYVV	MT185675.1	60.4	60.2	60.8	61	59.6	60.6	60.6	60.6	60.1	100
Sonchus yellow net nucleorhabdovirus	SYNV	NC_001615.3	61	61	61.2	60.2	60.4	59.7	59.8	59.7	60.3	59.7	100
Taraxacum betanucleorhabdovirus 1, PLE20SW	TarBRV1 PLE20SW	OL472118	60.2	60.3	60.1	60	59.5	59.9	59.9	60.3	59.6	59.2	61.5	100
Taraxacum betanucleorhabdovirus 1, TUR20SW	TarBRV1 TUR20SW	OL472121	60.6	60.8	59.8	60.2	59.7	60.1	60.1	60.1	59.6	58.9	61.5	96.5	100
apple rootstock virus A	ApRVA	MH778545.1	60.9	60.6	60.5	59.6	57.6	59.1	59.1	59.2	59.2	59.1	59.1	59.4	59	100
green Sichuan pepper nucleorhabdovirus	GSPV	MH323437.1	57.6	57.7	55.9	56.7	57.2	56.6	56.8	56.7	58	56.9	57	57.3	56.5	57.4	100
			PBRV1 SKO20SW	PBRV1 BOL20SW	CdVCV	DYVV	TBRV1 BER19ST2	TBRV2 SKO20AT	TBRV2 SKO20ST2	TBRV2 SKO20ST1	TBRV2 BOL20AT	SYVV	SYNV	TarBRV1 PLE20SW	TarBRV1 TUR20SW	ApRVA	GSPV

## Sheet: S. Table 29
Supplementary Table 29. Pairwise similarity comparison of aligned partial length RNA-dependent RNA polymerase (RdRP) amino acid sequence of selected Ilarvirus species used in the phylogenetic analyses.
Virus name	Abbreviation	NCBI ID	Pairwise similarity matrix (percent amino acid identity)
tobacco streak virus	TSV	NP_620768.1	100
Privet ringspot virus	PrRSV	YP_009165997.1	87.8	100
Ageratum latent virus	AGLV	YP_008470970.1	84.9	84.1	100
cape gooseberry ilarvirus 1	CGIV	YP_009551513.1	83	83.4	85.6	100
Solanum nigrum ilarvirus 1, JUR20SW1	SnIV1 JUR20SW1	OL472060	84.5	81.7	83.2	81	100
grapevine associated ilarvirus	GaIV1	QIJ25694.1	84.9	82.1	83.6	81.2	98.9	100
Erysiphe necator associated ilarlike virus 1	EnaIV1	QKS69548.1	85.4	82.1	83.6	81.2	98.7	99.3	100
Solanum nigrum ilarvirus 1	SnIV1	QGN75794.1	85.6	82.3	83.2	81	98.3	98.9	99.6	100
surrounding legume associated ilarvirus	SlaIV	QKE53092.1	85.4	82.5	83.4	81.2	96.7	97.4	98	98	100
Parietaria mottle virus	PMoV	QYA72571.1	87.3	85.2	86	82.3	86.2	86.2	86.2	86.2	86.7	100
Prunus virus I, BOL20SW	PrVI BOL20SW	OL472064	85.2	84.7	84.1	82.3	79.9	80.3	80.3	80.8	80.3	83.2	100
Prunus virus I	PrVI	QSG73630.1	84.3	84.7	83.6	82.1	79.5	79.7	79.7	79.9	79.5	83	98.7	100
strawberry necrotic shock virus	SNSV	YP_941472.1	87.8	86	85.8	84.5	83.2	83.4	83.4	83.2	84.3	86.2	88.6	88.4	100
blackberry chlorotic ringspot virus	BCRV	YP_002308570.1	88.6	86.7	84.5	82.8	81.2	81.4	81.4	81.7	82.1	85.6	88	87.8	93.2	100
grapevine virus S	GVS	AFV34764.1	83.6	82.8	80.8	80.1	79.3	79	79	79.3	79.7	82.8	83.8	83.4	84.9	84.7	100
asparagus virus 2	AV2	YP_002455929.1	60.3	61.2	59.6	59.9	57.9	58.3	58.3	58.6	58.6	61.8	60.5	61	59.9	61	60.3	100
Citrus variegation virus	CVV	YP_001285483.1	59.4	60.7	59.2	59.2	57.2	57.7	57.7	58.1	58.3	61.4	59.9	59.9	59	60.1	60.5	95.8	100
elm mottle virus	EMoV	NP_619575.1	59.9	61.2	59.9	59.6	58.1	58.1	58.1	58.3	58.6	61.6	60.3	60.7	60.1	61	60.7	96.3	95.6	100
spinach latent virus	SLV	NP_620678.1	59.4	59.9	58.6	57.2	55.9	56.4	56.4	56.6	57	59.9	58.8	59	58.6	59.6	58.1	89.9	88.2	89	100
Citrus leaf rugose virus	CLRV	NP_613281.1	59	58.3	57.7	57.7	55.9	56.4	56.4	56.6	56.6	59.4	59.4	59.6	57.9	58.3	58.3	87.5	87.1	87.5	83.6	100
Tulare apple mosaic virus	TAMV	NP_620754.1	58.3	58.6	57	57.5	56.1	56.6	56.4	56.6	56.6	59	59	59.4	58.1	58.1	58.3	87.1	86.4	87.7	82.7	93.4	100
tomato ilarvirus 1, MIR20AT	TIV1	OL472058	60.1	61.2	59.9	59.2	57.7	58.1	58.1	58.3	58.3	61	61	61	60.3	61.2	60.3	84	84	84.4	80.9	83.3	82.5	100
lilac ring mottle virus	LRMV	YP_009507940.1	57.7	59	57.7	57.7	55.9	55.7	55.7	55.9	56.8	59.9	59	59.2	58.8	59.4	59.6	72.1	72.1	72.6	71.1	74.3	73	74.8	100
			TSV	PrRSV	AGLV	CGIV	SnIV1 JUR20SW1	GaIV1	EnaIV1	SnIV1	SlaIV	PMoV	PrVI BOL20SW	PrVI	SNSV	BCRV	GVS	AV2	CVV	EMoV	SLV	CLRV	TAMV	TIV1	LRMV

## Sheet: S. Table 30
Supplementary Table 30. Pairwise similarity comparison of full length genome nucleotide sequence of selected Closterovirus species used in the phylogenetic analyses.
Virus name	Abbreviation	NCBI ID	Pairwise similarity matrix (percent nucleotide identity)
Arracacha virus 1	ArrV-1	NC_040570.1	100
plant associated closterovirus 1, BER19SW2	PaClV1 BER19SW2	OL472072	59.6	100
beet yellow stunt virus	BYSV	NC_043106.1	61.1	60.6	100
soybean leaf crinkle mottle virus	SLCMV	LC601607.1	59	59.1	62.1	100
carnation yellow fleck virus	CYFV	NC_022978.1	58.6	59.5	61.9	59.6	100
beet yellows virus	BYV	MT815988.1	57.9	60.3	62.2	59.6	68.5	100
beet yellows virus, KOR20SW	BYV KOR20SW	OL472076	57.8	60.4	62.1	59.7	68.4	99.5	100
carrot yellow leaf virus	CYLV	NC_013007.1	58.6	58.8	59.5	58.3	58.8	58.8	59.1	100
tobacco virus 1	TV1	NC_027712.1	57.9	58.6	60.8	58.3	59.1	58.6	58.7	59.8	100
fig virus A	FiVA	MN817232.1	58.9	59	60.8	57.8	59	59.2	59.1	58.2	59.2	100
fig virus B	FiVB	MN817233.1	57.8	58.2	60.8	59.2	58.9	58.4	58.2	58.6	59	61.6	100
Citrus tristeza virus	CTV	U16304.1	58.8	58.7	60	58.3	58.7	59.4	59.3	58.1	59	57.5	58.1	100
strawberry chlorotic fleckassociated virus	SCFaV	NC_008366.1	57.1	57.3	60.3	58	57.4	58.1	58.1	57.3	58.6	58.5	58.7	59.5	100
plant associated closterovirus 2, MIR20SW	PaClV2 MIR20SW	OL472075	57.9	58	61.5	59.3	59	58.7	58.8	58.5	58	58.5	58.2	58.2	59.3	100
blackcurrant leafrollassociated virus 1	BCCV-1	NC_040722.1	57.4	59.1	60	58.4	57.9	58.7	59	57.2	58.5	57.7	58	57.5	57.9	58.6	100
			ArrV-1	PaClV1 BER19SW2	BYSV	SLCMV	CYFV	BYV	BYV KOR20SW	CYLV	TV1	FiVA	FiVB	CTV	SCFaV	PaClV2 MIR20SW	BCCV-1

## Sheet: S. Table 31
Supplementary Table 31. Pairwise similarity comparison of full length RNA 1 genome nucleotide sequence of selected Crinivirus species used in the phylogenetic analyses.
Virus name	Abbreviation	NCBI ID	Pairwise similarity matrix (percent nucleotide identity)
potato yellow vein virus	PYVV	NC_006062.1	100
blackberry yellow vein associated virus	BYVaV	NC_006962.2	61.5	100
tomato chlorosis virus	ToCV	NC_007340.1	60.6	60.3	100
sweet potato chlorotic stunt virus	SPCSV	MW892835.1	59.9	59.3	60.7	100
plant associated crinivirus 2, BOL20SW	PaCrV1	OL472073	59.8	59.2	60.2	70.7	100
			PYVV	BYVaV	ToCV	SPCSV	PaCrV1

## Sheet: S. Table 32
Supplementary Table 32. Pairwise similarity comparison of full length genome nucleotide sequence of selected Alphaendornavirus species used in the phylogenetic analyses.
Virus name	Abbreviation	NCBI ID	Pairwise similarity matrix (percent nucleotide identity)
Capsicum frutescens endornavirus 1	CFEV1	MT013200.1	100
Phaseolus vulgaris alphaendornavirus 2	PvEV2	NC_038422.1	61.2	100
Triticeae associated alphaendornavirus	TAEV	MW091544.1	58.9	58.2	100
plant associated alphaendornavirus 1 JUR20SW2	PaEV1 JUR20SW2	OL472078	58.3	59	59	100
plant associated alphaendornavirus 1 BER19SW1	PaEV1 BER19SW1	OL472077	58.8	58.4	59.2	95.3	100
Arthrocladiella mougeotii alphaendornavirus	AmEV	MH094752.1	59.6	59.4	58.6	59	58.2	100
tomato associated alphaendornavirus 1 BOL20ST	TaEV1 BOL20ST	OL472079	59.5	58.9	58.4	58.7	57.7	74.8	100
Erysiphe cichoracearum alphaendornavirus	EcEV	NC_029095.1	59	58.6	58.6	58.5	58.3	59.7	60.3	100
grapevine endophyte alphaendornavirus	GEEV	NC_019493.1	58.7	57.8	58.6	57.8	57.7	60.5	60.2	64.6	100
Fagopyrum esculentum endornavirus 1	FeEV1	LC500285.1	58.5	58.1	58.4	58.6	59.3	59.4	59.2	58.9	58.9	100
winged bean alphaendornavirus 1	WBEV1	NC_031336.1	58.9	58.2	58.5	59.1	58.9	59.1	59.5	58.5	58.9	61.4	100
brown algae endornavirus 1	BraEV1	LC521321.1	58.6	58.3	58.2	57.5	57.3	58.4	58.4	58.2	57.9	58.8	58.5	100
Phaseolus vulgaris alphaendornavirus 1	PvEV1	NC_039217.1	58.7	56.8	58.4	56.9	57.3	59.1	58.8	58.3	57.6	58.6	57.3	59.1	100
Chalara endornavirus CeEV1	CeEV1	GQ494150.1	59	58.4	58.7	57.9	57.5	57.1	57.2	57.8	58.4	58.9	58.1	57.5	58.4	100
Vicia faba alphaendornavirus	VfEV	NC_007648.1	58.5	57.6	57.9	58.6	58.2	60.3	60	59.6	59.3	57.1	57.9	57.9	58.2	60.1	100
Phaseolus vulgaris alphaendornavirus 3	PvEV3	NC_040558.1	57.5	57.4	56.4	57.3	57.1	58.3	58.1	57.8	57.6	57.6	57.2	57.2	56.9	58.6	58.1	100
cluster bean endornavirus 1	CBEV1	NC_040825.1	58.4	58.2	58	57.7	57.6	58	57.1	56.9	57.5	58.6	57.5	58.1	57.5	58.1	59.1	57.5	100
Hordeum vulgare alphaendornavirus	HvEV	NC_028949.1	58.9	58.2	57.7	57.5	59	58.2	58.6	58.3	58.1	57.8	57.9	57.7	56.8	58.4	58.8	57.2	58.4	100
			CFEV1	PvEV2	TAEV	PaEV1 JUR20SW2	PaEV1 BER19SW1	AmEV	TaEV1 BOL20ST	EcEV	GEEV	FeEV1	WBEV1	BraEV1	PvEV1	CeEV1	VfEV	PvEV3	CBEV1	HvEV

[truncated: 10 more sheets: S. Table 33, S. Table 34, S. Table 35, S. Table 36, S. Table 37, S. Table 38, S. Table 39, S. Table 40, S. Table 41, S. Table 42]
